# Supplementary material for: Association of facial ageing with DNA methylation and epigenetic age predictions
Source: Clin Epigenetics. 2018 Nov 8;10:140. doi: 10.1186/s13148-018-0572-2 (PMC6225560; doi:10.1186/s13148-018-0572-2)
Supplement: Supplementary file 2 — Table S1: Descriptive information for the 1000 most correlated CpGs with face-age. Table S2: Top 1000 face-age-CpG associations from EWAS model 1 . Table S3: Top 1000 face-age-CpG associations from EWAS model 2. Table S4: Top 1000 face-age-CpG associations from EWAS model 3. Table S5: 32 CpG predictor of face-age built from the top 100 CpGs reported in Table S4. (XLSX 240 kb) [file 13148_2018_572_MOESM2_ESM.xlsx]

## Sheet: Table S1
Table S1: Descriptive information for the 1000 most correlated CpGs with face-age - full output available at https://www.ccace.ed.ac.uk/node/335
Probe	Mean	SD	Correlation with face-age
cg18402261	0.389602	0.0512046	0.292999
cg27312338	0.738172	0.060515	0.278477
cg21196581	0.913097	0.0320456	-0.270897
cg02161084	0.0291795	0.0292607	-0.269857
cg22843950	0.570541	0.0598843	0.269856
cg07107113	0.707674	0.060037	0.265969
cg07653264	0.0755283	0.023335	0.264934
cg08711281	0.744175	0.04144	0.263794
cg10103751	0.0392333	0.00734162	0.263647
cg09817636	0.205102	0.0762204	0.263151
cg26786382	0.38605	0.0621632	0.260969
cg00381541	0.552712	0.0818717	0.260189
cg11693986	0.812154	0.0340613	0.259902
cg13680337	0.692044	0.0589063	0.258059
cg08269949	0.0869512	0.0169689	0.25587
cg00542880	0.904822	0.0219052	-0.255199
cg20308817	0.590505	0.0622924	0.255025
cg15185570	0.508751	0.071442	0.254782
cg24445165	0.737961	0.0567985	0.254746
cg15400471	0.954838	0.0221422	-0.251646
cg14518596	0.375752	0.0437454	0.251295
cg12589098	0.899975	0.0485699	-0.250503
cg06693277	0.0291975	0.024429	0.250269
cg22229828	0.782832	0.0460957	0.249206
cg03493300	0.378282	0.0786712	0.248977
cg22674110	0.069655	0.0512575	0.24877
cg21348233	0.802131	0.0339534	0.24597
cg26104293	0.853043	0.037621	-0.245793
cg16141056	0.3657	0.0565444	0.244704
cg23449295	0.702946	0.0506862	0.244669
cg22373112	0.472985	0.0628979	0.244526
cg03652339	0.438586	0.0512623	0.244316
cg16904636	0.841279	0.047719	0.244005
cg09952232	0.820401	0.0424993	0.24373
cg12443604	0.470258	0.047191	0.243552
cg09438382	0.283286	0.0719689	0.24338
cg25025646	0.117234	0.0342031	0.242901
cg18054327	0.901371	0.0388637	-0.242677
cg00855479	0.94481	0.0457531	-0.242437
cg25271841	0.914604	0.0590765	-0.242334
cg06389867	0.955382	0.0179171	-0.242012
cg04154116	0.889637	0.0243791	-0.24169
cg25929589	0.728163	0.0525407	0.24139
cg17010118	0.872716	0.0304394	0.241305
cg25341789	0.0337383	0.0208655	0.241163
cg26944562	0.904449	0.0372216	-0.241134
cg06729532	0.582741	0.100768	0.241106
cg07882059	0.489642	0.0777482	0.241027
cg25216300	0.53277	0.0516862	0.240888
cg24581795	0.773532	0.048645	-0.240534
cg16824477	0.626076	0.0709393	0.239861
cg13023701	0.0967929	0.0424774	0.23951
cg18248284	0.328829	0.0672902	0.23942
cg00740874	0.802924	0.0320924	0.239313
cg05976840	0.671878	0.0783761	0.239226
cg24696861	0.732349	0.0290814	0.23885
cg02523839	0.0708345	0.0183357	-0.238621
cg22031848	0.782491	0.0293346	0.238619
cg09132607	0.0702647	0.0457148	0.2381
cg17612948	0.0720756	0.0225742	-0.238039
cg25962735	0.107623	0.0277247	0.237724
cg14453967	0.704019	0.0598544	0.237663
cg18068537	0.715598	0.0401317	0.23708
cg16093537	0.836311	0.0274005	0.236977
cg25813630	0.825988	0.0253157	0.236791
cg25185057	0.965763	0.0249471	-0.236389
cg22026450	0.181851	0.0391279	0.236046
cg16832295	0.48317	0.0645736	0.235653
cg10347828	0.537441	0.0767757	0.235329
cg01156990	0.932314	0.0206537	-0.234704
cg04891961	0.469186	0.079275	0.23459
cg05410934	0.851415	0.027928	0.234168
cg02148270	0.875841	0.0375761	-0.234147
cg17154313	0.120991	0.0253171	0.233944
cg21224025	0.8433	0.0311802	0.233842
cg07050917	0.91743	0.0233805	-0.233755
cg24120357	0.076871	0.02709	0.233486
cg13327952	0.046223	0.0156401	0.233287
cg16164732	0.0510973	0.0131239	0.233277
cg24295985	0.358744	0.0269528	0.233109
cg06726231	0.845119	0.0272464	0.23287
cg06432061	0.919632	0.0576674	-0.23284
cg01317300	0.0373635	0.0104769	0.232782
cg19428083	0.891215	0.0218009	-0.232772
cg23502204	0.550726	0.132686	-0.232207
cg27579618	0.0567872	0.0244779	-0.232062
cg23045371	0.10868	0.0306125	0.231829
cg05168573	0.934657	0.0211908	-0.231281
cg05411165	0.793425	0.0967713	-0.231092
cg18793799	0.0490621	0.0213979	0.230973
cg09754842	0.911495	0.0618587	-0.230772
cg13748570	0.805443	0.0417637	0.230768
cg26321999	0.515917	0.074837	0.230707
cg16278716	0.912902	0.0279391	-0.230546
cg09791776	0.896836	0.0448445	0.230385
cg03094193	0.0702756	0.0540574	0.229962
cg26333641	0.928321	0.0309215	-0.229645
cg25195332	0.838857	0.0325319	-0.229451
cg26312480	0.842676	0.0254563	0.229285
cg24483767	0.801139	0.0444302	0.2291
cg13705169	0.792187	0.0452795	0.22868
cg13783191	0.763156	0.124551	0.228637
cg00220225	0.649651	0.0813508	0.228605
cg09875273	0.0448893	0.0200552	0.228514
cg03402235	0.892044	0.0553835	-0.22799
cg17809595	0.827761	0.0408322	0.227958
cg10119342	0.602472	0.0589388	0.22794
cg15356780	0.061799	0.0108749	0.227902
cg06399596	0.676424	0.0639171	0.227848
cg10446043	0.550123	0.0481927	0.227739
cg26717563	0.780986	0.0628189	0.227423
cg24038780	0.0490252	0.00985329	0.227373
cg08882250	0.908231	0.051795	-0.227298
cg18261909	0.531551	0.0477707	0.227246
cg15501381	0.560998	0.0588628	0.227177
cg25342875	0.755791	0.0483455	0.22712
cg11888858	0.933779	0.0221551	-0.227059
cg00585714	0.190003	0.044665	0.226651
cg02186769	0.252775	0.0487565	0.226552
cg19310340	0.841178	0.0325723	0.226355
cg05016953	0.0761903	0.0269634	0.226223
cg25096440	0.0398146	0.0116629	0.225931
cg25152404	0.71869	0.0552041	0.225912
cg07248017	0.658201	0.0513461	0.225896
cg27318418	0.847498	0.0287755	0.225849
cg10948630	0.948476	0.0290297	-0.225646
cg17344085	0.0146969	0.00478993	0.225587
cg12781794	0.580413	0.0910483	0.22548
cg04098479	0.903773	0.0239291	0.225425
cg16555181	0.203997	0.0444306	0.225398
cg03440125	0.203763	0.0521478	0.225222
cg04345108	0.0785309	0.0142178	0.225158
cg14733535	0.131582	0.0443789	0.225029
cg19292183	0.931766	0.0393742	-0.224841
cg19529472	0.128136	0.0259544	0.224582
cg07567326	0.88893	0.0224467	-0.224475
cg15006973	0.814766	0.0295032	0.224247
cg10859327	0.951591	0.0343329	-0.224237
cg03284175	0.0374542	0.00923652	0.224211
cg03493032	0.0980467	0.032132	0.224123
cg18625409	0.90956	0.0501807	-0.224021
cg10531073	0.831102	0.0922309	0.223888
cg09790628	0.884653	0.028489	0.223868
cg10502303	0.263238	0.0523247	-0.223693
cg00074818	0.549317	0.0918556	0.223604
cg27650171	0.389764	0.0504221	0.223438
cg19792194	0.757203	0.088204	-0.223404
cg01437439	0.829622	0.0335595	0.223269
cg05958582	0.646629	0.0616113	0.223259
cg06852255	0.0461035	0.0129684	0.223193
cg10139947	0.704631	0.0855044	-0.222998
cg03983213	0.112855	0.0549268	-0.222937
cg10835307	0.0603884	0.0118845	0.222768
cg03054303	0.00408173	0.00416102	-0.22274
cg23765086	0.641072	0.0814798	0.22256
cg23460697	0.918494	0.0299136	0.22225
cg00061306	0.927806	0.021035	-0.222145
cg05564938	0.0643735	0.0399679	-0.221843
cg21768395	0.900299	0.0173673	0.22176
cg25942691	0.0559982	0.0128148	0.221705
cg19939124	0.806801	0.0300839	0.221123
cg03657064	0.921365	0.0362856	-0.221111
cg14684675	0.330212	0.0825485	-0.221101
cg10314133	0.829364	0.0313049	0.221003
cg06990782	0.917264	0.0252715	-0.220917
cg22727641	0.11335	0.043052	0.220875
cg16744531	0.303706	0.211756	-0.220731
cg06341195	0.642729	0.0482897	0.220451
cg11127915	0.303359	0.0811569	0.220386
cg18843110	0.887967	0.0735135	0.220312
cg11614536	0.17311	0.018847	0.220261
cg27429783	0.896101	0.033383	-0.220245
cg10443159	0.947332	0.040687	-0.220223
cg25672720	0.878815	0.0512366	-0.220093
cg20902566	0.940235	0.0183712	-0.220089
cg14386496	0.140987	0.079024	-0.219906
cg04149978	0.75214	0.05828	0.219877
cg00754036	0.720211	0.138185	0.219805
cg10035270	0.76565	0.0273034	0.219774
cg04843111	0.556978	0.0606553	0.219407
cg10462820	0.22738	0.0738637	0.219407
cg08962271	0.104185	0.018984	0.219348
cg04850999	0.618857	0.0875596	0.219291
cg20990511	0.893163	0.0257867	-0.219274
cg20407868	0.874835	0.0218618	0.219264
cg23683962	0.912627	0.0497814	-0.21926
cg20885078	0.0413613	0.00813731	0.219241
cg06590074	0.823626	0.0381403	0.219192
cg14804531	0.646017	0.0734448	-0.219189
cg17181543	0.846702	0.0525502	0.219162
cg26119740	0.115302	0.0321856	-0.219142
cg25881850	0.334859	0.0417401	0.218911
cg01195732	0.924401	0.0267186	-0.218695
cg22673972	0.812687	0.0397467	0.218617
cg27662789	0.537667	0.149018	-0.218493
cg20260610	0.136414	0.0746329	0.218281
cg06676847	0.0922927	0.0172617	0.218245
cg09152943	0.136113	0.0284882	0.218222
cg04482120	0.851676	0.0411453	0.218192
cg04111436	0.956172	0.0451133	-0.218088
cg00340102	0.229249	0.0561111	0.218079
cg08319905	0.690702	0.0658414	0.218046
cg05431828	0.0337129	0.00957857	0.218
cg02519263	0.575424	0.0878337	0.217954
cg06338376	0.794459	0.0505006	0.217933
cg05866737	0.664329	0.0891152	0.217925
cg02340220	0.0118825	0.00783243	0.217856
cg21769514	0.821764	0.0707463	-0.217851
cg26411549	0.0595392	0.0115639	0.217563
cg06396390	0.922175	0.0352178	-0.21756
cg01676105	0.0655929	0.034074	0.217506
cg01115923	0.823708	0.0297043	0.217442
cg07048210	0.812382	0.0252568	0.217234
cg15360774	0.0600745	0.0108824	0.217161
cg26711230	0.916688	0.0366858	-0.217147
cg04023226	0.819389	0.0388934	0.217139
cg00018010	0.926375	0.0673394	-0.217081
cg02214470	0.948821	0.0585621	-0.216981
cg12704098	0.920413	0.0663001	-0.216835
cg01713438	0.439824	0.118658	0.216672
cg27090409	0.744795	0.0507489	-0.216665
cg24931346	0.711174	0.0574305	0.216608
cg05036715	0.73858	0.0902115	-0.216414
cg15298719	0.52374	0.0456247	0.21639
cg17826893	0.9509	0.042651	0.216351
cg00708598	0.269309	0.0558226	0.21631
cg03609062	0.792709	0.0330457	0.216138
cg10536962	0.0553109	0.0119391	0.216137
cg11947981	0.0448638	0.0139968	0.2161
cg22817638	0.763968	0.0702822	0.216089
cg03164800	0.91928	0.0327734	-0.216071
cg23390595	0.517629	0.114135	0.216024
cg14906763	0.945972	0.0214925	-0.215956
cg05034603	0.189953	0.0327193	0.215935
cg26795012	0.783831	0.0498597	0.215903
cg02700369	0.0319037	0.00930601	-0.215799
cg01376217	0.914922	0.0220769	-0.215687
cg09916336	0.581574	0.0733588	0.215559
cg01051698	0.888515	0.0528286	-0.215533
cg19825525	0.082926	0.0188663	-0.215503
cg19337324	0.789677	0.0320452	0.215411
cg17984022	0.133257	0.0272946	0.215409
cg18206768	0.849297	0.0326574	0.215344
cg10691753	0.889304	0.0270402	-0.215342
cg09280976	0.56046	0.0725409	0.215306
cg26190476	0.758507	0.0434202	0.215186
cg11475454	0.705859	0.0518332	0.215134
cg10922881	0.94964	0.0303032	0.2151
cg16802646	0.052093	0.0207207	0.214978
cg18338021	0.687421	0.044586	0.214852
cg06572093	0.332771	0.129693	0.214849
cg16160710	0.930608	0.021233	-0.214831
cg00314003	0.463158	0.0747083	0.214744
cg16544859	0.0440544	0.0210643	-0.214612
cg25190634	0.0816379	0.0151862	0.214563
cg24459560	0.910033	0.0500167	-0.214535
cg23642766	0.0438367	0.0113076	0.214462
cg00013006	0.929048	0.0224912	-0.214441
cg06489830	0.0741337	0.0325915	0.214437
cg22528076	0.803102	0.0785544	0.214418
cg09808774	0.29536	0.0421278	0.214282
cg02407493	0.82738	0.0250674	0.214248
cg01342115	0.633624	0.0932349	0.214134
cg12775742	0.580181	0.0739801	0.214012
cg00134415	0.5786	0.0412806	0.213953
cg26794871	0.754096	0.0422079	0.213938
cg02931685	0.562944	0.0579788	0.213795
cg00999186	0.865586	0.0369291	0.213686
cg04445214	0.0602737	0.0186663	0.213671
cg06958567	0.042715	0.015276	0.213606
cg16245716	0.897974	0.0326485	-0.213444
cg02116225	0.883074	0.0329566	-0.213344
cg24019851	0.536132	0.0778133	0.21333
cg13411823	0.0789625	0.0249118	0.213293
cg03647861	0.943557	0.0296635	-0.21329
cg16623362	0.827261	0.0494623	0.213113
cg12431401	0.0817866	0.0169709	0.213086
cg03733433	0.00377867	0.00345265	-0.213078
cg06291983	0.92044	0.0315613	-0.21305
cg17792849	0.0752302	0.0255515	0.213013
cg07871971	0.86712	0.0289048	0.212944
cg03338754	0.274841	0.0814173	0.21294
cg05182912	0.93276	0.0298393	0.212934
cg24736764	0.744524	0.0283553	0.212804
cg13412550	0.179522	0.0623849	-0.212716
cg16165803	0.946285	0.0178855	-0.212661
cg16067210	0.759602	0.0388148	0.21264
cg15978880	0.857769	0.0321031	0.212516
cg01270593	0.171484	0.0629785	0.212436
cg11338420	0.814005	0.027988	0.212434
cg12282552	0.569368	0.0621877	0.212428
cg05908960	0.798153	0.0384038	0.212267
cg10024073	0.728417	0.0485927	0.212091
cg13718960	0.879715	0.0281527	-0.212072
cg04729594	0.060869	0.0143776	0.212048
cg25365794	0.051291	0.0163796	0.211984
cg10305311	0.00752478	0.00711765	0.211981
cg21131022	0.276131	0.0642514	0.211599
cg26827938	0.127416	0.0366352	0.211584
cg00321478	0.92626	0.0207207	-0.211512
cg10224476	0.734147	0.0473983	0.211455
cg04748511	0.725333	0.0490364	0.21136
cg12740757	0.0651952	0.0188492	0.21128
cg24127050	0.818916	0.0347646	0.211231
cg08217124	0.00673475	0.00790755	0.211207
cg09354264	0.94661	0.0412671	-0.211183
cg03286076	0.779846	0.044941	0.21102
cg05262369	0.726648	0.0786876	-0.21101
cg05695991	0.840493	0.0374773	0.210934
cg24365121	0.843876	0.030295	0.210932
cg07061426	0.912357	0.0280068	-0.210839
cg07307789	0.797576	0.0357683	0.210711
cg25382352	0.521162	0.085545	-0.210621
cg16853953	0.0714631	0.0299188	0.210525
cg10276576	0.0535277	0.0133653	0.210498
cg03330558	0.752799	0.086533	-0.210481
cg00987015	0.811482	0.0375721	0.210423
cg27389322	0.106046	0.0232609	0.210383
cg03203114	0.784054	0.0699113	0.210331
cg00652908	0.319076	0.0728628	0.210185
cg14752525	0.685845	0.0565425	-0.210167
cg08410604	0.740203	0.134785	0.210135
cg11752829	0.744606	0.037433	0.210051
cg02102533	0.778489	0.1324	0.210031
cg01538984	0.0713997	0.0218706	0.210018
cg15635876	0.0413349	0.00892917	-0.209951
cg07347049	0.94103	0.0313071	0.209944
cg01349853	0.0483523	0.0104077	0.209917
cg01203365	0.947679	0.0178118	-0.209895
cg01283096	0.197533	0.0542108	0.209893
cg14545963	0.719005	0.0832195	0.209891
cg11090131	0.809246	0.0332891	0.20989
cg02417408	0.70597	0.0573742	0.209878
cg07137606	0.369577	0.0739245	0.209875
cg13446533	0.850799	0.0331573	0.209875
cg09636849	0.0260676	0.0131442	0.209765
cg23434998	0.0964599	0.0236337	0.209753
cg25194807	0.0764883	0.0392621	0.209691
cg01346718	0.564441	0.0562496	0.209667
cg22055790	0.0143008	0.0145361	-0.209653
cg00636982	0.878027	0.0403279	-0.209635
cg08291506	0.469991	0.0449455	0.209559
cg01312265	0.628217	0.0828855	-0.209557
cg03321231	0.770524	0.0483839	-0.209518
cg16604035	0.831101	0.038531	0.209475
cg21409449	0.76995	0.0353177	0.209467
cg16865953	0.0879779	0.0499976	-0.209462
cg20588859	0.625228	0.0923834	0.209461
cg15064667	0.910034	0.0402651	-0.209425
cg17927730	0.90959	0.0315318	-0.209382
cg04004561	0.944252	0.0351492	-0.209345
cg09932636	0.0149068	0.025108	-0.209305
cg17045044	0.801892	0.0411045	0.209264
cg24889998	0.753584	0.0468149	0.209193
cg09093485	0.797678	0.0507409	0.209161
cg27313021	0.798577	0.0361944	0.208995
cg18411800	0.0544236	0.045368	0.208981
cg08201851	0.920557	0.0232977	-0.20897
cg02370417	0.0146423	0.00973642	0.20889
cg27446570	0.876876	0.036713	-0.208815
cg05498866	0.565421	0.0535789	0.208765
cg19191594	0.820463	0.0370688	0.208751
cg23743554	0.670004	0.0760392	0.208716
cg00503447	0.663222	0.062391	-0.208696
cg00164941	0.644674	0.106322	0.208689
cg25943719	0.673773	0.0832872	0.208672
cg13556491	0.0585575	0.0243423	0.208665
cg26273539	0.898423	0.0213134	0.208627
cg00975270	0.128078	0.035298	0.208599
cg06444515	0.744723	0.0451996	0.20859
cg11636151	0.702147	0.0749674	0.208584
cg15766075	0.155102	0.0642783	0.208557
cg04667664	0.785406	0.0366555	0.20855
cg18116434	0.937817	0.0281385	-0.208435
cg04145890	0.758887	0.0310258	0.208053
cg27390271	0.808504	0.035768	0.208051
cg14023041	0.103302	0.0554866	-0.207938
cg01821043	0.748754	0.0378766	0.20792
cg08835258	0.857025	0.0279167	0.20792
cg25714096	0.840514	0.0440356	-0.207892
cg27624753	0.769562	0.0461425	0.20789
cg05115679	0.908831	0.0368415	-0.207855
cg12761626	0.814885	0.0319851	0.207851
cg10094358	0.330438	0.0487225	0.207838
cg10242763	0.218939	0.0480048	0.20779
cg21599324	0.471463	0.0456504	0.207753
cg12393272	0.422933	0.0420409	0.207718
cg04164190	0.0340766	0.0101576	0.207634
cg10870055	0.0323683	0.00846111	0.207506
cg26022932	0.0487038	0.0114615	0.207445
cg23867647	0.721238	0.0598244	0.207442
cg25010444	0.04307	0.013434	0.207414
cg00832644	0.835449	0.0282068	0.207405
cg09145851	0.829116	0.0277875	0.207384
cg04377908	0.759677	0.0398074	0.207382
cg00121876	0.397251	0.118867	-0.207375
cg05618807	0.597822	0.0690113	0.207343
cg16828491	0.513387	0.052455	0.207337
cg10450175	0.856312	0.0271607	0.207311
cg12122246	0.859679	0.0222172	0.20729
cg10939691	0.119777	0.0337195	0.20722
cg15879620	0.905683	0.0442822	-0.20718
cg06783423	0.293483	0.0614744	-0.207105
cg14652587	0.428656	0.110222	0.206975
cg11265725	0.843664	0.0344034	0.206955
cg12187049	0.0683373	0.0240809	0.20693
cg23114183	0.600421	0.0557786	0.206914
cg07234102	0.0623465	0.021674	0.20685
cg06703856	0.920635	0.0465767	-0.206849
cg19726935	0.780598	0.0364453	0.206789
cg27553372	0.0791016	0.0365655	-0.206778
cg24720008	0.581785	0.0813047	0.206765
cg11440679	0.87243	0.0343179	-0.206752
cg24280832	0.837296	0.088471	0.206666
cg18896184	0.65196	0.0909727	-0.206648
cg11215296	0.861753	0.0295049	0.206611
cg14655590	0.858706	0.0281853	0.206552
cg13775636	0.623742	0.0787387	0.206524
cg02174634	0.29107	0.0816444	0.206511
cg05969697	0.0399672	0.0109616	0.206431
cg08432452	0.800424	0.0405301	0.2064
cg00817189	0.374947	0.0801537	0.206392
cg03402404	0.769189	0.0485811	0.206389
cg24503407	0.529293	0.218368	0.206354
cg20467114	0.863962	0.0225273	0.206315
cg14114535	0.254174	0.0574898	-0.206296
cg24775027	0.954304	0.0421145	-0.206237
cg08040824	0.894202	0.0429357	-0.206223
cg15143516	0.898682	0.0571678	-0.20621
cg02995770	0.924381	0.0296737	-0.206198
cg11128436	0.0389383	0.0132128	0.206184
cg17063452	0.827173	0.0473898	-0.206152
cg12830180	0.842863	0.0817433	0.206112
cg19647155	0.855627	0.0335987	0.206102
cg04101194	0.0558731	0.0219934	0.206044
cg05004142	0.660429	0.192801	0.206041
cg22732731	0.564426	0.0474616	0.206009
cg10504573	0.875929	0.071188	-0.205955
cg13280079	0.814562	0.0327166	0.205918
cg26398848	0.473744	0.0721393	0.205904
cg03159671	0.0256296	0.0074178	0.205893
cg09519327	0.0439925	0.0437797	0.205886
cg13527387	0.826134	0.091367	0.205863
cg14884160	0.180227	0.0530408	0.205854
cg00761968	0.597028	0.061271	0.205846
cg09317239	0.877146	0.0546201	-0.205823
cg17454561	0.768626	0.0450845	0.205723
cg05267955	0.717266	0.0675542	0.205658
cg04035728	0.132664	0.0549672	0.205653
cg17721618	0.35044	0.0335979	0.205612
cg12049992	0.290667	0.0986004	0.205589
cg15693363	0.0258522	0.00806775	0.205566
cg07755735	0.450312	0.126432	0.205556
cg05644462	0.621172	0.0524218	0.205548
cg06268875	0.426404	0.122406	0.205545
cg17426568	0.534348	0.0834684	0.205545
cg08523343	0.202115	0.0627875	-0.205539
cg21921016	0.909611	0.0320963	-0.205523
cg10602543	0.678148	0.0538252	0.205509
cg03100752	0.755246	0.0644235	0.205482
cg14971597	0.110193	0.0260736	0.20544
cg16616348	0.907956	0.024842	0.205419
cg02443658	0.506738	0.0709074	0.205242
cg03039556	0.904696	0.0324274	-0.205217
cg24776910	0.0469549	0.0349754	-0.205196
cg25646708	0.675107	0.104008	0.205187
cg06075438	0.821512	0.0316544	0.205144
cg12912293	0.82585	0.095054	-0.205044
cg24039329	0.670564	0.04296	0.205004
cg00606642	0.0703867	0.0104958	0.204843
cg09231295	0.931563	0.0249606	-0.204816
cg00364016	0.0969079	0.0511231	0.204813
cg00669774	0.843845	0.0527467	-0.204757
cg03776060	0.379871	0.0566674	0.204739
cg03808577	0.769089	0.0342949	0.204732
cg12076915	0.665001	0.0608639	0.204725
cg26173906	0.614675	0.0748939	0.20471
cg09489686	0.828092	0.0351736	0.204707
cg10243681	0.0696806	0.0146395	0.204695
cg09761550	0.830541	0.0215601	0.204676
cg05113000	0.104014	0.0164207	0.204664
cg01700683	0.945332	0.0348042	-0.204631
cg00163089	0.841334	0.0283176	-0.204562
cg11707084	0.651556	0.0653901	0.204555
cg15826398	0.467344	0.0556744	0.204516
cg15850954	0.138456	0.0294961	-0.204454
cg17800396	0.838478	0.0252429	0.204383
cg26889879	0.906369	0.0376417	-0.204347
cg16197879	0.947752	0.0155107	-0.204326
cg24352369	0.475875	0.101478	-0.204321
cg12393104	0.853494	0.0275213	0.204308
cg16904306	0.0345382	0.0165095	0.204292
cg22174088	0.0592485	0.0176747	0.204221
cg00011350	0.823548	0.0200373	0.204204
cg09455182	0.0105456	0.00484512	0.204198
cg11536612	0.455912	0.0707279	0.204142
cg09165842	0.319552	0.0709232	-0.204141
cg15567340	0.828378	0.0441157	0.204129
cg15726814	0.773532	0.0359094	0.204083
cg09075149	0.839964	0.0258154	0.204045
cg02664787	0.633227	0.0639246	0.204029
cg18959473	0.0583536	0.0134569	0.204026
cg12406703	0.197088	0.0415868	0.204024
cg26494138	0.317377	0.0697697	-0.204002
cg26872224	0.538951	0.050585	0.203977
cg20710697	0.653952	0.0543501	0.203977
cg12879425	0.211263	0.113934	-0.203961
cg13165109	0.056852	0.0243605	0.203925
cg11056915	0.0568642	0.00987327	0.203916
cg23699926	0.628456	0.121887	-0.203881
cg19807537	0.0417596	0.00950836	0.203847
cg25149122	0.695303	0.0690431	-0.203789
cg12187567	0.0950095	0.01834	-0.20377
cg24538626	0.0140095	0.00619959	0.203684
cg02899723	0.89361	0.0290819	-0.203664
cg05080811	0.0343393	0.0117362	0.203661
cg01618928	0.877078	0.0246431	-0.203658
cg25117844	0.878433	0.021098	0.203605
cg18884555	0.743555	0.0542691	0.203588
cg17997684	0.945531	0.0197137	-0.203555
cg22402873	0.874026	0.0352694	0.203531
cg12970512	0.776018	0.0620965	-0.203519
cg24331786	0.814201	0.0298833	0.203487
cg02977254	0.850043	0.0620354	-0.203313
cg04387418	0.0114291	0.00692209	-0.203218
cg13986840	0.442148	0.0784265	0.203165
cg13375538	0.135408	0.0427703	-0.203165
cg13493559	0.00536085	0.00400783	-0.203154
cg08958549	0.161089	0.0545065	0.203148
cg20658100	0.118842	0.0935633	-0.203112
cg17921548	0.854741	0.0556631	-0.203071
cg10026995	0.393479	0.0464932	0.203013
cg25417917	0.939253	0.0478387	0.20301
cg12047714	0.00931016	0.0106838	0.202993
cg14121785	0.852773	0.0296296	0.202972
cg12272160	0.842004	0.0357408	-0.202914
cg05490924	0.221688	0.0545251	0.202905
cg02107558	0.782409	0.0314994	0.202835
cg00649377	0.179605	0.0772331	0.202828
cg19365615	0.04638	0.00852202	0.202803
cg01868869	0.906817	0.0506529	-0.202798
cg26114254	0.935582	0.0454342	-0.202788
cg26297808	0.180697	0.062983	-0.202762
cg15177902	0.0999956	0.0349237	0.202742
cg16283010	0.0504182	0.0170827	0.202699
cg00405688	0.204709	0.0851108	0.202635
cg20913372	0.0741956	0.0241149	0.202634
cg00128877	0.0838157	0.0243693	0.202609
cg04126261	0.0372892	0.00922716	0.202576
cg27329298	0.0350494	0.0144422	0.202563
cg16880392	0.924936	0.024955	-0.202534
cg04905834	0.802622	0.0415916	0.202505
cg02301189	0.906304	0.0246425	-0.202421
cg17394126	0.808698	0.0282111	0.202377
cg12796221	0.0555199	0.0227476	0.202376
cg26330133	0.0915832	0.0247149	0.202338
cg09168604	0.224601	0.0507251	0.202334
cg23650279	0.626213	0.0950855	0.202321
cg14636804	0.321243	0.100096	0.202256
cg09563325	0.828402	0.057249	0.202232
cg03012280	0.665216	0.124901	-0.202218
cg19037143	0.907745	0.023715	-0.202197
cg20569758	0.0685513	0.0191755	0.201991
cg03606774	0.550949	0.0771801	-0.201944
cg02499576	0.027352	0.00921431	0.201938
cg12756686	0.328955	0.157192	0.201894
cg07492045	0.112714	0.050521	0.20189
cg23470520	0.536583	0.06354	0.201846
cg09393675	0.0879332	0.0318099	0.201815
cg23756442	0.618856	0.0860257	-0.201752
cg16573266	0.117367	0.0156313	0.201719
cg02639927	0.0601409	0.0237043	0.201685
cg13324746	0.03945	0.00928002	0.20168
cg25714208	0.722353	0.0700441	-0.201674
cg25985734	0.533044	0.0606379	0.201666
cg16238351	0.888814	0.0574332	-0.201641
cg25052014	0.900285	0.076562	0.201612
cg02513808	0.874582	0.0296318	-0.20151
cg21164355	0.0298665	0.0113645	0.201433
cg01745657	0.105208	0.0730032	-0.201287
cg03097147	0.824678	0.076152	-0.201285
cg09409585	0.834058	0.0712024	-0.201274
cg15450098	0.869809	0.0312111	0.201254
cg18765464	0.194654	0.052036	-0.201181
cg26388177	0.857288	0.0411757	0.201173
cg10166609	0.748085	0.0430162	0.201145
cg17575299	0.0571283	0.0111731	0.20111
cg20741386	0.801795	0.0356346	0.20109
cg20249839	0.776547	0.0453264	0.201078
cg03310242	0.204379	0.0637976	0.200982
cg15595571	0.909862	0.0290945	-0.200969
cg11945130	0.248613	0.091427	-0.200864
cg03813033	0.0338286	0.0159141	0.200708
cg24303478	0.808997	0.0312774	0.200663
cg11239016	0.0186703	0.00793946	0.200616
cg19245054	0.0361448	0.00972755	0.200609
cg15571705	0.686538	0.0904208	0.20059
cg26318206	0.851896	0.0249514	0.200564
cg14469684	0.423724	0.0601276	0.200557
cg18117895	0.022739	0.00857876	0.200553
cg21042139	0.826	0.02948	-0.200553
cg10448880	0.905658	0.0283419	-0.200545
cg04384810	0.215246	0.0618423	-0.20053
cg21645864	0.0629155	0.0196462	0.200522
cg00491577	0.930693	0.0303483	-0.200521
cg06865451	0.499562	0.0561542	0.20047
cg05915622	0.847339	0.0431312	0.200464
cg11511084	0.865829	0.0259761	0.200381
cg06444289	0.931307	0.0228033	-0.200267
cg00101728	0.500682	0.148397	0.200193
cg20617956	0.0660199	0.0331239	0.200168
cg17597901	0.497569	0.0779871	0.200138
cg11933116	0.0436743	0.0136718	0.200095
cg22610235	0.0564676	0.0093587	0.200091
cg13150925	0.601794	0.0722754	-0.200038
cg03259126	0.902197	0.0243101	-0.200037
cg21212713	0.803736	0.0291212	0.200026
cg17919570	0.0572913	0.011001	0.200024
cg15715049	0.825903	0.0302532	0.200017
cg13189979	0.895847	0.0489038	-0.19994
cg03424246	0.871404	0.0465166	0.199939
cg04547260	0.0509604	0.0125902	0.199918
cg01703355	0.955724	0.0317442	-0.19991
cg04184427	0.720441	0.04287	0.199907
cg03751906	0.176503	0.0467545	0.199904
cg02606058	0.843746	0.0714079	0.199875
cg03340307	0.941633	0.040342	-0.199866
cg13109528	0.816993	0.0313101	0.199864
cg21736186	0.0137853	0.00581706	0.199836
cg04537374	0.058226	0.0182978	0.199833
cg23006204	0.679622	0.0730818	0.199797
cg00995327	0.0546051	0.0139886	0.199737
cg23700125	0.14053	0.0558651	0.199581
cg03143118	0.754393	0.0383151	0.199569
cg18073906	0.192289	0.0496675	0.199557
cg06038133	0.101904	0.0284398	0.199537
cg16370061	0.8273	0.0282505	0.199537
cg23804764	0.89371	0.0497405	-0.199484
cg09801548	0.818945	0.0320359	0.199482
cg05620415	0.538903	0.064313	0.199471
cg19434183	0.0731263	0.0316771	0.199459
cg09616692	0.893168	0.0205785	-0.199412
cg11234637	0.739225	0.064422	0.199406
cg26782322	0.904004	0.0501215	-0.199405
cg15446043	0.104205	0.044281	-0.199371
cg08450982	0.870966	0.0276516	0.199354
cg24816866	0.923855	0.0236831	-0.199348
cg19234738	0.513202	0.0801657	0.199257
cg01717164	0.908921	0.0210399	-0.199247
cg07280206	0.297724	0.0769869	0.199201
cg19733633	0.485843	0.0795871	0.199195
cg01967934	0.943274	0.0309507	-0.199156
cg00463502	0.712014	0.0518011	0.19914
cg23026896	0.648827	0.0545204	-0.199036
cg13420413	0.612637	0.0520953	0.199027
cg06492744	0.0397616	0.00987256	0.199015
cg10850838	0.324394	0.0415535	0.199014
cg10674105	0.94125	0.0285665	-0.198945
cg19781863	0.754953	0.124355	0.198879
cg11655669	0.917019	0.0201802	-0.198878
cg05600717	0.152624	0.0344574	0.198875
cg14767790	0.0449587	0.0118389	0.198859
cg09938876	0.913402	0.0284046	-0.198816
cg01690625	0.865086	0.0473592	0.198788
cg20319604	0.899883	0.0222561	-0.198757
cg01217071	0.565359	0.0933664	-0.198683
cg06593906	0.99298	0.016163	-0.198677
cg08015496	0.690833	0.0829546	-0.198673
cg10177827	0.766126	0.0369458	0.198646
cg05867360	0.924465	0.0234958	-0.198639
cg08014320	0.802284	0.0355576	0.198637
cg16412914	0.784622	0.0559742	0.198593
cg08888439	0.0558905	0.00949577	0.198554
cg16914277	0.889847	0.0359695	-0.198548
cg13520531	0.803491	0.0594768	-0.198497
cg03504005	0.455134	0.130423	0.198482
cg02734001	0.920714	0.0354446	-0.198465
cg13487312	0.706087	0.0538288	0.19846
cg15275625	0.159523	0.0460826	-0.198448
cg18559348	0.148043	0.0370641	0.19843
cg00882235	0.0924916	0.0304895	0.198404
cg02145668	0.245941	0.0603703	0.19836
cg13533069	0.366513	0.075738	-0.198343
cg03523740	0.340194	0.0336696	0.198336
cg22800823	0.931544	0.0416907	-0.198317
cg04459013	0.00416682	0.00403398	0.19827
cg16053334	0.0286148	0.00882006	0.198199
cg07350057	0.865442	0.0253875	0.198175
cg03613662	0.369011	0.087874	0.198042
cg14608020	0.0979889	0.0461104	0.198013
cg06230418	0.877202	0.0238844	0.197989
cg02079348	0.731492	0.0437448	0.197949
cg20213479	0.831991	0.0227928	0.197939
cg16277843	0.695614	0.0900794	-0.197917
cg22244305	0.830741	0.0295516	0.1979
cg22947124	0.589038	0.108982	-0.197871
cg25445612	0.0408391	0.0360778	0.197859
cg18820595	0.0995184	0.0257262	0.197839
cg16900814	0.029544	0.0126459	-0.197811
cg13795819	0.818579	0.0393474	0.197724
cg16751098	0.0767309	0.0204328	0.197687
cg19888017	0.619561	0.113622	-0.197679
cg02545222	0.0880192	0.0294644	0.197669
cg16974893	0.432842	0.0639823	0.197666
cg24577766	0.0524673	0.018012	0.19766
cg02785000	0.0528272	0.011896	0.197652
cg18794809	0.907761	0.042683	-0.197647
cg24847625	0.174179	0.0567054	0.197641
cg02033258	0.0225908	0.0177578	0.197546
cg23522862	0.0546005	0.0143411	0.197546
cg00498392	0.874028	0.0254878	0.197511
cg25914270	0.256326	0.051118	0.197504
cg07589519	0.850224	0.0308052	0.1975
cg11445324	0.711038	0.048877	0.197497
cg11803247	0.936168	0.0393087	-0.197415
cg21596498	0.894328	0.0520919	-0.197373
cg23335946	0.0661636	0.0160502	0.197357
cg25651505	0.219051	0.0523221	0.197309
cg10593727	0.858615	0.0277027	0.197266
cg22866749	0.89615	0.0300529	-0.197258
cg15389528	0.0812887	0.0376459	0.197255
cg19929646	0.0565371	0.00983443	0.197233
cg21043727	0.592975	0.0702853	0.197228
cg13582446	0.0657539	0.0141576	0.197191
cg27532360	0.6856	0.0594923	0.197118
cg16389465	0.8599	0.0230368	0.197114
cg19730092	0.545058	0.0592567	0.19709
cg15807855	0.642598	0.0763142	-0.197086
cg07699235	0.0609726	0.0235384	0.197049
cg05443326	0.0469235	0.0162115	0.196993
cg06478504	0.120603	0.0596441	-0.196986
cg25727029	0.845318	0.0395509	-0.196967
cg08270613	0.809711	0.0448449	0.196953
cg20918563	0.501043	0.0908722	0.196933
cg14425428	0.107872	0.0213159	0.196926
cg07304175	0.0703986	0.0201643	0.19689
cg06866616	0.558249	0.0401607	0.196868
cg00371453	0.063632	0.0329845	0.196864
cg15600238	0.778991	0.0808554	0.196856
cg21579239	0.532445	0.0921485	-0.19681
cg06343942	0.0831492	0.0348455	0.196773
cg07528216	0.942298	0.0372442	-0.196748
cg00498155	0.0287978	0.00923229	0.196741
cg07216194	0.0477975	0.0232434	0.196712
cg10449675	0.862633	0.0261579	0.196682
cg14334338	0.88866	0.0261909	0.196651
cg21724654	0.382485	0.0687089	0.196607
cg08508227	0.811218	0.0432153	0.196597
cg07747553	0.373343	0.0440124	0.196571
cg17248487	0.566037	0.0541008	0.196563
cg03977174	0.938087	0.0192544	-0.196562
cg18348836	0.887485	0.0530743	-0.196518
cg16326609	0.108494	0.0391646	-0.196514
cg12058490	0.88378	0.0528616	0.196438
cg03223894	0.055031	0.0173786	0.196406
cg25656836	0.648171	0.0603857	0.196405
cg00831358	0.0367125	0.0103707	0.196364
cg26087735	0.765671	0.0371931	0.196359
cg11807842	0.790083	0.0469965	0.196282
cg09177132	0.102442	0.0269925	0.196278
cg00467652	0.804735	0.0396015	0.196259
cg23238834	0.181708	0.0481945	0.196259
cg17055319	0.910494	0.0271393	-0.196254
cg12378449	0.757636	0.0411098	0.196254
cg13084372	0.60314	0.0925448	-0.196235
cg16738180	0.556375	0.0419899	0.196204
cg06889350	0.0610912	0.00866025	0.196164
cg21625464	0.0362841	0.0130157	0.196152
cg02992639	0.503043	0.0658421	0.196143
cg14893161	0.426904	0.203314	0.1961
cg13622821	0.0306434	0.00816455	0.196092
cg15548613	0.502153	0.0675694	0.196091
cg18649319	0.416581	0.0992602	0.196091
cg00197641	0.0722522	0.00964679	0.196066
cg07836661	0.00527304	0.00310692	0.196049
cg24181216	0.798819	0.0337456	0.195992
cg20059377	0.344548	0.0696769	0.195962
cg07472750	0.476344	0.0942508	-0.195915
cg26797894	0.948718	0.0462523	-0.195839
cg17866404	0.835141	0.0283541	0.195836
cg02956639	0.884889	0.0369545	0.195784
cg17872757	0.0484753	0.0132006	0.195755
cg10606544	0.968455	0.0159607	-0.195733
cg05511148	0.8354	0.0737074	-0.195709
cg09890332	0.890035	0.0237262	-0.195701
cg18114313	0.689477	0.0592404	-0.195698
cg07962338	0.131792	0.0736401	0.195668
cg12416569	0.063112	0.0153401	0.195647
cg11832870	0.891901	0.0597285	-0.195644
cg22030102	0.771832	0.0445954	-0.19563
cg17161883	0.0633117	0.0106526	0.195626
cg22927302	0.530902	0.0432609	0.195617
cg04333785	0.877864	0.0272219	-0.195544
cg00827893	0.815623	0.0507251	-0.195526
cg27431859	0.0357222	0.0112403	0.195521
cg13459493	0.797125	0.0511701	0.195512
cg13075709	0.0744809	0.0138789	0.195503
cg11459648	0.869339	0.116811	0.195444
cg13354988	0.233557	0.12248	0.195403
cg21833107	0.854925	0.0313445	0.195403
cg15739181	0.0486564	0.013769	0.195398
cg20690488	0.0585533	0.0729003	0.195357
cg12799888	0.942245	0.038843	-0.195317
cg19922871	0.355014	0.0661944	0.195311
cg03169472	0.377225	0.0378159	0.19531
cg16862624	0.109814	0.022199	0.195277
cg21161568	0.735827	0.0562322	0.195252
cg17784591	0.944113	0.0425393	-0.195228
cg18211918	0.767879	0.0453311	0.195219
cg03256955	0.024633	0.0102833	0.195213
cg01407332	0.172471	0.0588341	0.195203
cg07733576	0.153409	0.0669816	-0.195202
cg24387380	0.751025	0.0742572	-0.195195
cg00033909	0.738592	0.108144	-0.195181
cg05310694	0.345678	0.0705995	0.195163
cg18342814	0.842594	0.0337692	0.195116
cg17052212	0.924471	0.0234002	-0.195108
cg17835455	0.832301	0.0416624	-0.195083
cg08119928	0.95145	0.0496525	-0.195056
cg14375924	0.863094	0.0316791	-0.195048
cg19746897	0.32688	0.0568432	0.195047
cg07857404	0.137394	0.0596581	-0.195046
cg06484274	0.0791201	0.0371396	-0.195029
cg00960700	0.0333027	0.0506069	0.195026
cg18669381	0.617762	0.0549869	0.195025
cg19627538	0.0928584	0.0126654	0.195022
cg06912792	0.113123	0.0494497	-0.194991
cg17826375	0.0627045	0.00857132	-0.194923
cg04267998	0.925713	0.0194892	-0.19492
cg00273863	0.686147	0.0526657	0.19491
cg18448614	0.808412	0.0764787	-0.194887
cg27624319	0.81331	0.0580156	0.194869
cg10401017	0.747309	0.0640435	-0.194862
cg17384625	0.121396	0.037974	-0.194857
cg12150022	0.110913	0.0628164	0.194841
cg25118167	0.738661	0.0444624	0.194836
cg26979974	0.851346	0.0481987	-0.194809
cg14058711	0.0384701	0.00866019	0.194802
cg26186665	0.11977	0.0184638	0.194783
cg19672329	0.0532512	0.0120784	0.194776
cg13194260	0.745821	0.050933	-0.194761
cg06371291	0.749947	0.0375024	0.194755
cg04756279	0.101223	0.0324267	0.194747
cg15350899	0.67212	0.0546208	0.194744
cg13589559	0.936315	0.0203625	-0.194727
cg02908258	0.87712	0.0314187	-0.194681
cg18048544	0.143447	0.0244073	-0.194681
cg22481770	0.318449	0.0727907	0.194606
cg12502929	0.851968	0.0293213	0.194558
cg01020987	0.254099	0.0501743	0.194542
cg22738586	0.843757	0.0287003	0.19449
cg14092010	0.906475	0.025521	-0.194428
cg26741350	0.462184	0.0857651	0.194405
cg08263561	0.883956	0.0253466	0.194371
cg05320259	0.0408578	0.014279	0.194359
cg01779270	0.68874	0.0329215	0.194356
cg03795874	0.20005	0.058243	-0.194304
cg27332489	0.856999	0.0327684	0.194285
cg20591745	0.867343	0.0611121	-0.194202
cg26881997	0.775974	0.0640199	0.194159
cg19269039	0.364434	0.0624194	0.194131
cg24767634	0.955177	0.0238841	-0.194092
cg09416271	0.668595	0.112905	0.194078
cg02944021	0.825878	0.0756372	-0.19406
cg21490342	0.741328	0.0304808	0.194013
cg13572596	0.794252	0.0316283	0.193988
cg04570419	0.103683	0.040089	-0.193949
cg02750234	0.0525859	0.0188481	-0.193912
cg06882901	0.0189302	0.0068107	0.193902
cg11703179	0.902673	0.0335135	-0.193883
cg19905213	0.759201	0.0565001	-0.193874
cg02555393	0.842498	0.0347373	0.193857
cg10364833	0.0397877	0.00932097	0.193843
cg20746756	0.847023	0.0449636	0.193842
cg12221864	0.882175	0.0395178	-0.193834
cg09869595	0.845876	0.054137	-0.193776
cg07962309	0.806266	0.0634554	-0.193753
cg13931250	0.911584	0.0366347	0.193744
cg12792157	0.332751	0.0754916	0.1937
cg12074728	0.0498684	0.0157239	-0.193685
cg01493412	0.902971	0.0244934	0.193683
cg20274746	0.0599272	0.0120404	0.193678
cg07167872	0.53886	0.21501	0.193677
cg02359746	0.925139	0.027975	-0.193642
cg19807612	0.0550334	0.013402	0.19364
cg09429111	0.0737472	0.0164513	0.193637
cg24170720	0.0805163	0.0302927	-0.193539
cg09880012	0.0521219	0.0101334	0.193532
cg20317872	0.530932	0.0592602	0.193525
cg23566503	0.409595	0.0729482	0.19352
cg17824173	0.0601642	0.022753	-0.193499
cg05043287	0.830928	0.0313766	0.193481
cg24137770	0.0997722	0.0341134	0.193447
cg15001714	0.638438	0.0714064	0.193431
cg12112058	0.0703679	0.0136104	0.193359
cg17815035	0.700058	0.0937676	-0.193358
cg08535938	0.621236	0.0407375	0.193325
cg24007084	0.712709	0.0432084	0.193304
cg06566391	0.805562	0.0377138	0.193281
cg19179099	0.653599	0.113161	-0.193255
cg21609813	0.818905	0.0549017	0.19325
cg09434500	0.0752365	0.0446937	0.193238
cg05116756	0.689526	0.0380642	0.193238
cg11284281	0.763265	0.0330032	0.193231
cg01679473	0.765685	0.0298554	0.193226
cg19160958	0.912088	0.0176255	-0.193218
cg19590140	0.515293	0.0450385	0.193217
cg01881899	0.108608	0.0358588	-0.193213
cg03101522	0.932902	0.0492036	-0.193212
cg10455704	0.0378391	0.00826198	0.193196
cg23499846	0.628591	0.0953733	0.193195
cg09357462	0.635672	0.0648796	0.193192
cg14550985	0.313743	0.0484611	0.193165
cg03454669	0.985326	0.0114681	0.193163
cg06718276	0.727402	0.035644	0.193099
cg00176863	0.271501	0.0802821	0.193095
cg10660249	0.0327173	0.0132995	0.193046
cg23811512	0.927569	0.064481	-0.193033
cg17064981	0.929902	0.0284455	-0.193018
cg13902069	0.935508	0.0128553	-0.193014
cg21139368	0.844697	0.0307051	0.193013
cg16597778	0.847882	0.0334923	0.192974
cg04085713	0.871785	0.0365479	-0.192964
cg11870261	0.0434702	0.0174348	0.192958
cg04902286	0.0784685	0.0396139	0.192952
cg25082361	0.799895	0.123012	0.19295
cg21174410	0.78694	0.0404884	0.192943
cg18993847	0.0885197	0.0251536	0.19293
cg00937175	0.74286	0.0535621	0.192927
cg14014041	0.903298	0.0281899	0.192925
cg27442613	0.832872	0.0320755	0.192919
cg26201535	0.811403	0.0326652	0.192914
cg09383424	0.855513	0.0265794	0.192881
cg25277353	0.876994	0.036669	0.192862
cg13180722	0.205367	0.0510871	0.19286
cg17999235	0.923174	0.0291574	-0.192846
cg21969190	0.70465	0.14871	0.192809
cg00086730	0.804553	0.0286146	0.19279
cg27369328	0.874123	0.0302146	0.192779
cg07312610	0.849894	0.029398	0.192769
cg01305736	0.0824987	0.0157128	0.192764
cg14395634	0.0273121	0.0216287	0.192756
cg14567043	0.297331	0.0721584	0.192745
cg14970597	0.804874	0.06252	0.19274
cg20989553	0.194587	0.0210158	-0.192724
cg14573876	0.0840585	0.035801	0.192715
cg19752855	0.422595	0.0679099	0.192648
cg14037141	0.843942	0.0290862	0.192647
cg14594481	0.0611059	0.0128409	0.192634
cg26086029	0.888713	0.0357506	-0.192622
cg09107315	0.170438	0.0455348	0.192556
cg21041308	0.839525	0.0433326	-0.192539
cg24500799	0.718572	0.0349946	0.192539
cg17415355	0.900115	0.172939	0.192523
cg03835669	0.067228	0.0171486	0.19248
cg23599850	0.523699	0.0579915	0.192477
cg10635145	0.480135	0.0968898	-0.19245
cg11691214	0.0854023	0.0585342	-0.192445
cg15247434	0.0634481	0.0096338	0.192442
cg25419506	0.0517917	0.0295712	0.192423
cg03775991	0.634405	0.117639	-0.192383
cg27626620	0.774084	0.0568042	0.19237
cg07507271	0.119143	0.0249215	0.192361
cg01195861	0.12084	0.0670808	-0.192339
cg02048657	0.722814	0.0636341	0.19233
cg17133224	0.908778	0.0367325	-0.19233
cg18428134	0.627563	0.0587898	0.192319
cg01262865	0.352883	0.0323446	0.192306
cg26410840	0.923515	0.0160643	-0.192269
cg07562918	0.180343	0.0233883	0.192264
cg13623435	0.0566353	0.0134188	0.192216
cg03327403	0.684698	0.0551107	-0.192192
cg13639987	0.0446029	0.0114798	0.192061
cg06411479	0.181819	0.0282092	0.192052
cg05057976	0.380016	0.0737479	0.192034
cg12470219	0.796643	0.0357612	0.192016
cg10504805	0.732637	0.0561249	0.191975
cg01758167	0.0406371	0.0100662	0.19195
cg16681873	0.683099	0.0453914	0.191932
cg06926254	0.106801	0.0248624	0.191925
cg04590721	0.292438	0.0496997	0.191898
cg15243034	0.446127	0.113035	0.191877
cg07713192	0.657893	0.0573857	0.191875
cg07744822	0.851864	0.0256112	-0.191873
cg05555640	0.83235	0.0371157	0.191865
cg04415896	0.407801	0.0692323	0.191863
cg26933453	0.0526311	0.00983514	0.191853
cg06462921	0.948365	0.0200534	-0.191843
cg21707172	0.590976	0.111291	0.191794
cg17068985	0.0359534	0.0112497	-0.191791
cg18514820	0.028955	0.00838681	-0.191785
cg20586607	0.0809936	0.0217723	0.191765
cg12359904	0.0436647	0.0228095	0.191758
cg01441963	0.930106	0.0225548	-0.191728
cg05132751	0.947783	0.0695231	-0.191717
cg22805796	0.0619253	0.0133496	0.191714
cg13756075	0.889996	0.0328896	-0.191711
cg14391469	0.135273	0.0230424	0.191704
cg01935060	0.112046	0.0442667	-0.191668
cg06853602	0.873223	0.0556939	0.191655

## Sheet: Table S2
Table S2: Top 1000 face-age-CpG associations from EWAS Model 1 - full output available at https://www.ccace.ed.ac.uk/node/335
Beta, SE, and P are the regression coefficient, standard error, and p-value for the association between face-age (the predictor) and DNA methylation (the outcome)
Probe	Beta	SE	P
cg04826345	-0.00607193	0.00130354	6.3886e-06
cg23449295	0.00436177	0.000957276	9.86331e-06
cg12536786	-0.00256661	0.000589534	2.29988e-05
cg12405742	0.00480583	0.00111086	2.57323e-05
cg09781994	0.00309259	0.000716821	2.70149e-05
cg07416325	-0.00376917	0.000880478	3.09582e-05
cg04414349	-0.00221619	0.000521539	3.51669e-05
cg21196581	-0.00247142	0.000583804	3.75127e-05
cg15635876	-0.000611247	0.00014484	3.955e-05
cg07050917	-0.00168711	0.00040186	4.31746e-05
cg24004368	0.00177884	0.000428891	5.2842e-05
cg09354264	-0.00325041	0.000783757	5.29083e-05
cg02116225	-0.00245037	0.000591017	5.31602e-05
cg23743554	0.00581204	0.00140544	5.54471e-05
cg01806859	-0.00333547	0.00080878	5.79818e-05
cg00669774	-0.00390615	0.000950972	6.18903e-05
cg01077841	0.000720614	0.0001759	6.45814e-05
cg15360774	0.000660288	0.000161446	6.6352e-05
cg22811818	-0.00187895	0.000460836	6.97055e-05
cg15418980	0.0033847	0.00083125	7.12042e-05
cg24069724	0.00195823	0.000481313	7.2133e-05
cg05115679	-0.00300164	0.000738403	7.31168e-05
cg23639399	-0.000442459	0.000108851	7.31829e-05
cg08942499	0.00356121	0.000878183	7.59827e-05
cg24361620	-0.000846617	0.000208969	7.71171e-05
cg14518596	0.00309551	0.000765979	8.02276e-05
cg24280832	0.00634892	0.0015742	8.2807e-05
cg03317402	-0.000676406	0.000167746	8.3062e-05
cg14413050	-0.00820583	0.00203527	8.32234e-05
cg24816866	-0.00178133	0.000443673	8.88467e-05
cg10233599	0.00149849	0.000373264	8.89845e-05
cg27277859	0.00428676	0.00106787	8.90745e-05
cg04482148	-0.0029395	0.000732947	9.03877e-05
cg05264377	-0.00133827	0.000335299	9.73586e-05
cg05036314	0.00252702	0.000636408	0.000105364
cg06996940	-0.00241614	0.000609173	0.000107198
cg03613662	0.00655977	0.00166341	0.000116929
cg18095938	-0.00252551	0.000641095	0.000118821
cg18068537	0.00283928	0.000722126	0.000122289
cg14548047	0.00363624	0.000928769	0.000130326
cg08500017	-0.000441181	0.000113001	0.000135831
cg00246768	-0.00333013	0.000853049	0.00013605
cg13893358	0.00579188	0.00148579	0.000138976
cg22674110	0.0037974	0.000981119	0.000154319
cg16219182	-0.00150794	0.000390081	0.000157123
cg26987697	-0.00150039	0.000389345	0.000164421
cg14522034	0.00378992	0.000984122	0.000166016
cg05532966	-0.00653183	0.00169634	0.000166343
cg02523839	-0.00123875	0.000322593	0.000173077
cg20912517	0.00477092	0.00124417	0.000176586
cg08194933	0.00182668	0.000476672	0.000178216
cg25247969	-0.00101322	0.000264404	0.000178242
cg08387285	0.000784281	0.000204701	0.000178753
cg06531741	-0.00303843	0.000794023	0.000181934
cg23811512	-0.00494953	0.00129453	0.000184125
cg03870862	-0.00575375	0.00150506	0.000184461
cg24775027	-0.00311202	0.000814075	0.000184577
cg20838631	0.00481313	0.00126261	0.000192113
cg11866303	-0.00501915	0.00131669	0.000192195
cg08334575	0.00127434	0.000335446	0.000201715
cg12652442	-0.00437026	0.00115134	0.000204099
cg26878967	-0.00103851	0.000274146	0.000209969
cg19340235	-0.0019475	0.000514714	0.0002135
cg25979373	-0.00155991	0.000412397	0.000214388
cg06726231	0.00200485	0.0005301	0.00021479
cg27380915	-0.00694794	0.00184392	0.000226219
cg27666046	0.00536381	0.00142691	0.000233846
cg23151353	-0.000831115	0.000221257	0.000236196
cg13526756	-0.0038693	0.00103139	0.000240389
cg18506678	0.00624058	0.00166429	0.000242044
cg11293800	-0.0029722	0.000792667	0.000242109
cg21686171	-0.00417399	0.00111401	0.00024463
cg13012868	0.00261635	0.000698462	0.000245464
cg19888017	-0.00833791	0.00222598	0.00024561
cg03493300	0.00603096	0.00161017	0.000245764
cg24181216	0.00218262	0.000582753	0.000245931
cg18502829	-0.00270524	0.000723562	0.000251963
cg01541867	0.00462673	0.00123764	0.00025236
cg18477166	-0.00144159	0.000385813	0.000254088
cg16048851	0.00172656	0.000462337	0.000256021
cg16564940	0.00230692	0.00061854	0.000260582
cg21206217	0.00230945	0.000620141	0.000265932
cg11824191	0.00362592	0.000973863	0.000266748
cg00455535	-0.00425076	0.00114258	0.000269619
cg17033837	0.00201482	0.000541663	0.000270234
cg17615744	0.000545017	0.000146552	0.000270989
cg25722029	-0.00369345	0.000993626	0.000272759
cg02819734	-0.00328717	0.000884849	0.000274964
cg04059965	0.000406591	0.000109519	0.000277426
cg19905213	-0.00396101	0.00106726	0.000278568
cg05942551	-0.00139463	0.000375955	0.000280426
cg12662007	0.00114095	0.000307641	0.000281302
cg27181183	0.00282436	0.000761947	0.000283305
cg03328673	-0.005767	0.00155619	0.00028427
cg14288049	-0.00380691	0.00102739	0.000284689
cg23290343	-0.00127148	0.000343421	0.000287869
cg10775551	-0.00134864	0.000364393	0.000289262
cg18402261	0.00329163	0.000891837	0.000300239
cg10224311	0.00179912	0.000488055	0.000305232
cg26819757	0.000558007	0.000151452	0.000307378
cg01757160	-0.000708218	0.000192232	0.000307595
cg21678813	0.00720658	0.00195676	0.000309022
cg09817636	0.00388613	0.00105596	0.000312094
cg11624993	0.00318506	0.00086547	0.000312139
cg17058383	-0.00284167	0.000773041	0.000316925
cg08201851	-0.00159259	0.000433328	0.000317736
cg15252429	0.00262859	0.000715692	0.000320594
cg03720950	-0.00159611	0.00043465	0.000321318
cg13582446	0.000912554	0.000248661	0.00032401
cg26923428	-0.00351065	0.000957046	0.00032596
cg10667338	-0.00926895	0.00253251	0.000335812
cg04207142	0.00353836	0.000967645	0.000339854
cg20347343	-0.00265686	0.000726617	0.000340101
cg15281876	-0.00152119	0.000416098	0.000340867
cg05260886	0.00199395	0.000545429	0.000340994
cg04035728	0.00389981	0.00106679	0.000341134
cg20208853	-0.00148994	0.000407787	0.00034351
cg22595391	0.00189156	0.00051845	0.000350055
cg14286335	-0.00467585	0.00128461	0.000361058
cg03665360	-0.00175821	0.000483106	0.000361732
cg14189304	-0.000560157	0.000154081	0.000366851
cg05694749	-0.00335284	0.000922529	0.000368282
cg15501381	0.00425148	0.00116986	0.000368591
cg18805894	0.00441103	0.00121433	0.000370828
cg02102533	0.00865129	0.00238855	0.000385078
cg18625409	-0.00372734	0.00103023	0.000390657
cg01808706	-0.00103981	0.000287499	0.000392407
cg12683410	-0.00184569	0.000511614	0.00040548
cg21046358	-0.00599361	0.00166184	0.000406884
cg02161084	-0.00155655	0.000431903	0.000411427
cg03039556	-0.00207115	0.000575029	0.00041394
cg05346140	0.00225813	0.000627531	0.000418962
cg22791932	0.00229068	0.000636984	0.000422427
cg08900394	0.000569827	0.000158634	0.000428549
cg06389867	-0.00125648	0.000349812	0.000428885
cg00089821	0.00530659	0.00147809	0.000431493
cg08119928	-0.00323471	0.000901062	0.000431941
cg13019844	-0.00500206	0.0013949	0.000438035
cg20990511	-0.00158937	0.00044329	0.000438925
cg09962458	-0.00229832	0.000641086	0.000439468
cg27567761	-0.0039732	0.00111055	0.000451139
cg23406451	-0.00337786	0.000944426	0.00045281
cg04011338	0.00342989	0.000959398	0.000455381
cg10531073	0.00585605	0.00163921	0.000459533
cg05997793	0.00375817	0.00105238	0.000462433
cg27650171	0.00344558	0.000967247	0.000476527
cg05686379	-0.00134124	0.000376707	0.000479603
cg15496079	-0.000536113	0.000150636	0.000482067
cg15284719	0.00252513	0.000709657	0.000483336
cg20672618	-0.00222847	0.000627452	0.0004948
cg25942691	0.00068862	0.000193907	0.000495398
cg08323832	-0.000559531	0.00015762	0.000497887
cg19788214	-0.000789837	0.000222801	0.000506449
cg02808797	-0.000492019	0.000138823	0.000507912
cg17158941	0.00365367	0.00103094	0.000508254
cg01531763	-0.00343804	0.000970918	0.00051369
cg27213549	0.00382835	0.0010816	0.000516412
cg02049405	0.00584923	0.00165281	0.000517423
cg01316659	-0.00828816	0.00234295	0.000520131
cg00027466	-0.00212401	0.000600578	0.000521736
cg20969372	-0.00170118	0.000481031	0.000521888
cg22078179	-0.00189893	0.000537032	0.000522922
cg12601963	0.00432794	0.00122446	0.00052549
cg22964259	0.00269362	0.00076238	0.000528098
cg23659957	-0.00116966	0.000331476	0.000536601
cg01526854	0.00283238	0.000802981	0.000539088
cg03573679	-0.000591378	0.000167737	0.000542319
cg24709703	-0.000299594	8.49819e-05	0.000542774
cg08820801	0.00346737	0.000983643	0.000543463
cg08180494	-0.000458197	0.000130153	0.000552299
cg01649611	-0.00334203	0.00094933	0.000552362
cg24752923	-0.00175075	0.000497374	0.000553202
cg21348233	0.00215618	0.000612607	0.000553763
cg04739953	0.000951072	0.000270292	0.000555723
cg17010118	0.00199148	0.000566516	0.000562354
cg14023556	0.00194745	0.000554241	0.00056548
cg19788934	-0.0036016	0.00102582	0.000571023
cg14457311	0.00499211	0.00142248	0.00057405
cg06876311	-0.00491172	0.0013996	0.000574199
cg10796078	0.000671636	0.000191514	0.000579004
cg16623362	0.00325792	0.000928992	0.000579086
cg13194260	-0.00318083	0.000907426	0.00058235
cg12381873	0.00372423	0.00106246	0.000582428
cg13375538	-0.00297018	0.000848037	0.000588351
cg16832295	0.00445013	0.00127105	0.000590953
cg26087524	-0.00384199	0.00109742	0.000591386
cg19027361	0.0025351	0.000724864	0.000598873
cg08382737	-0.00765021	0.0021891	0.000604481
cg22862193	-0.00288499	0.0008256	0.000605042
cg04354879	0.00139651	0.000399668	0.000605515
cg08586892	0.00190076	0.000544177	0.00060823
cg10121586	0.00201702	0.000577526	0.000609079
cg13232438	0.00233075	0.000667367	0.000609205
cg22719913	-0.00126318	0.000361696	0.000609375
cg18857951	0.00190858	0.000546583	0.000610528
cg16904636	0.00321162	0.000920044	0.00061289
cg03284175	0.000538381	0.000154265	0.00061451
cg25831075	-0.00635967	0.0018231	0.0006179
cg19284767	-0.00204634	0.000587028	0.000623215
cg08339076	-0.00237098	0.000681211	0.000635055
cg06338376	0.0033439	0.000961819	0.000643737
cg00074818	0.00614436	0.00176816	0.000647398
cg05036715	-0.00604406	0.00174063	0.000653426
cg11779808	-0.00800739	0.00230742	0.000658138
cg06990782	-0.00157932	0.000455307	0.000661762
cg12980411	-0.0012056	0.00034777	0.000666493
cg00085790	0.00210341	0.000607161	0.00067185
cg23664396	0.00358839	0.00103596	0.000673071
cg15278798	-0.00176422	0.000509443	0.000674908
cg08458630	-0.00185122	0.000535631	0.000691223
cg24493115	-0.0025032	0.000724399	0.000692645
cg04422003	0.00385692	0.00111746	0.000702438
cg22960133	0.00103075	0.000298675	0.000703462
cg18180846	0.00341197	0.000989329	0.000709114
cg01447498	-0.00181718	0.000526927	0.00070943
cg12872560	0.00290704	0.000843364	0.000713564
cg10766546	0.00119343	0.000346252	0.000714189
cg15279364	0.00569012	0.00165112	0.000715391
cg13446584	0.00285136	0.000827838	0.000720054
cg09944400	0.00140525	0.000408186	0.000724238
cg18054327	-0.00259535	0.000754122	0.000727027
cg04726535	0.00201216	0.000584835	0.000729545
cg27061791	0.0059927	0.00174235	0.000732374
cg14187972	0.00619106	0.00180022	0.00073331
cg20700813	0.00168585	0.000490433	0.000737353
cg06981033	0.001717	0.000499552	0.000738359
cg14846442	0.0053004	0.0015422	0.000738794
cg19265000	0.0019522	0.000568037	0.000739189
cg02850392	-0.00476449	0.00138641	0.000739654
cg22338356	0.00246708	0.000718056	0.00074169
cg13613388	0.00144376	0.00042031	0.000743681
cg20328167	0.00152574	0.000444278	0.000745687
cg21224025	0.00203236	0.000591878	0.000746887
cg11784214	-0.00174506	0.000508474	0.000751522
cg12037802	-0.000456413	0.000132999	0.00075218
cg20435345	-0.000945976	0.000275714	0.000753964
cg14434089	0.00286818	0.000836437	0.000759078
cg06967703	0.000764224	0.000223076	0.000767486
cg19473021	-0.00156547	0.000457281	0.000773905
cg05390183	-0.00357571	0.00104482	0.000776833
cg06066711	-0.000867914	0.00025366	0.000778881
cg03375067	-0.00220305	0.000643918	0.00077957
cg05182912	0.00185865	0.000543278	0.000779933
cg23892924	-0.00175751	0.000513926	0.000783687
cg08711281	0.00261852	0.000766068	0.000788141
cg22226852	-0.00258733	0.000757026	0.000789173
cg27580905	-0.0021967	0.000642842	0.000790759
cg06893296	0.00402412	0.00117806	0.000794259
cg25827666	0.00292669	0.0008569	0.00079547
cg10508138	0.00335635	0.000983769	0.00080567
cg17742418	0.00137091	0.000401932	0.000808199
cg05003666	0.00151467	0.000444306	0.000813037
cg08264699	0.00309702	0.000908578	0.000814235
cg09575442	0.00171721	0.000503828	0.000815103
cg20632887	0.00404239	0.00118687	0.000821862
cg01991625	0.00319429	0.000938278	0.000826109
cg05155131	0.00398011	0.00116914	0.000826421
cg10458876	-0.000545208	0.000160156	0.000826616
cg04482120	0.00276228	0.000811726	0.00083023
cg13375828	0.00375153	0.00110374	0.000841751
cg12492380	-0.00199384	0.00058673	0.000843836
cg04850999	0.00535518	0.00157622	0.000845957
cg20136100	0.000529597	0.0001559	0.000847266
cg06812019	0.00140351	0.000413156	0.00084728
cg14221617	0.00245703	0.000723817	0.000854534
cg12374123	0.00651034	0.00191827	0.000856488
cg19662219	-0.00317622	0.000936655	0.000864848
cg06435786	0.0016066	0.00047379	0.000865055
cg12979743	-0.000506425	0.000149364	0.000866309
cg04190119	-0.00225168	0.000664208	0.000867844
cg13845351	-0.00322745	0.000952797	0.000875807
cg19472611	-0.00149524	0.000441866	0.000886111
cg05477174	0.00522344	0.00154464	0.000892925
cg16020556	-0.0042884	0.00126828	0.000894161
cg19626872	-0.000617552	0.000182693	0.0008972
cg22292713	-0.00182309	0.000539337	0.000897246
cg23792093	-0.002381	0.000704425	0.000897829
cg01973349	-0.00144837	0.000428541	0.000898681
cg02862835	-0.000586736	0.000173603	0.000898789
cg22936016	-0.00137498	0.000406899	0.000900536
cg03936071	-0.00174817	0.00051744	0.000902605
cg21609813	0.00275124	0.00081435	0.000902798
cg11937107	0.00618298	0.00183061	0.000905525
cg00009970	-0.000538191	0.000159437	0.000911669
cg25417917	0.00316866	0.000938902	0.000913897
cg16551100	-0.000951765	0.000282077	0.000916135
cg24696861	0.00169718	0.000503201	0.000920439
cg10314760	-0.00281176	0.000833685	0.000920663
cg07048210	0.00136177	0.000403768	0.000920814
cg14528273	0.00121053	0.000358931	0.000920913
cg09860804	-0.00133342	0.000395883	0.000934753
cg17020895	0.00336009	0.000997618	0.000935089
cg07728793	0.00147429	0.000438155	0.000945798
cg23502204	-0.00856239	0.00254533	0.00094838
cg01317300	0.000565505	0.000168275	0.000959236
cg08386422	-0.00285488	0.000849586	0.000960199
cg03870856	-0.000629675	0.000187451	0.000964024
cg27590105	0.00205757	0.000612728	0.000967604
cg21669226	-0.00295154	0.00087942	0.000973591
cg19585312	-0.00149667	0.000446115	0.000977999
cg18324467	0.000935737	0.000278954	0.000979499
cg00871706	0.00105849	0.000315578	0.000980565
cg15693363	0.000357716	0.000106735	0.000989558
cg13800049	-0.000860276	0.00025669	0.000989604
cg03724628	0.00220328	0.000657444	0.000990071
cg06735554	-0.00484566	0.00144595	0.000990309
cg18697163	-0.00152775	0.000455974	0.000992639
cg23981354	0.00354891	0.00105925	0.000993044
cg00598143	-0.000450632	0.000134525	0.000995063
cg25722198	-0.000435254	0.000129956	0.000996892
cg08240074	0.00203025	0.000606075	0.00100214
cg04279939	0.0015473	0.000462262	0.00100373
cg08791424	0.00248853	0.000743679	0.00100711
cg02896073	-0.00332963	0.000995159	0.0010085
cg02116757	-0.00165294	0.000494214	0.00101273
cg21043657	-0.0057583	0.00172383	0.00102712
cg02226779	-0.0002865	8.57958e-05	0.0010309
cg24719366	-0.00127608	0.000382147	0.00103116
cg15471868	-0.00190534	0.000570713	0.00103372
cg06298680	-0.000503301	0.00015081	0.00103794
cg06238426	-0.000534456	0.000160227	0.00104389
cg00093971	0.00363762	0.00109058	0.00104436
cg23586549	-0.00362559	0.00108716	0.00104631
cg07064364	0.00202865	0.000608371	0.00104761
cg00946245	-0.00215053	0.000645135	0.00105151
cg16502826	0.00351912	0.00105581	0.00105279
cg11546621	0.00227101	0.000681401	0.00105369
cg03652339	0.00298252	0.000894989	0.00105506
cg05391892	0.00257072	0.000771569	0.00105742
cg01407332	0.00382721	0.00114871	0.00105759
cg11218619	0.00486778	0.00146108	0.00105801
cg27553486	-0.00131077	0.000393713	0.00106655
cg13522776	-0.00150555	0.000452364	0.00107044
cg27312338	0.00356277	0.00107122	0.00107868
cg22335368	0.0018514	0.000556722	0.00107996
cg11412853	0.00309431	0.00093098	0.00108662
cg03636488	0.00450879	0.00135656	0.00108668
cg05501721	0.000394678	0.00011876	0.0010881
cg00421144	0.00585757	0.0017628	0.00108972
cg24255728	0.000743905	0.00022393	0.00109275
cg08908135	-0.00199593	0.000600952	0.00109556
cg01712425	-0.00314402	0.000946847	0.0010984
cg03290418	0.00193062	0.000582006	0.00111074
cg09003509	-0.00174447	0.000526227	0.00111877
cg05508585	-0.00161257	0.000486609	0.00112313
cg19953843	-0.00142061	0.000428759	0.00112537
cg10115075	-0.00420881	0.00127035	0.00112607
cg19585003	-0.000316143	9.54256e-05	0.00112655
cg14545963	0.00557653	0.00168395	0.00113188
cg12133423	-0.00730462	0.00220616	0.00113401
cg26871973	0.00113899	0.000344058	0.00113614
cg05802204	0.00161046	0.000486481	0.00113624
cg23970523	0.00178498	0.000539392	0.0011408
cg03919114	-0.00286336	0.000866067	0.00115261
cg02947361	-0.000582082	0.00017606	0.00115267
cg18791451	-0.00172247	0.000521217	0.00115823
cg11888858	-0.00135008	0.000408686	0.00116306
cg22081096	-0.00366805	0.00111046	0.00116426
cg01618928	-0.00158531	0.000480059	0.00116756
cg06244497	0.0027549	0.000834372	0.00116972
cg26685197	-0.000481456	0.000145898	0.00117689
cg23705108	-0.00239408	0.000725722	0.00118103
cg02471346	-0.00151808	0.00046019	0.00118139
cg14487039	-0.00166957	0.000506141	0.00118211
cg04164351	-0.00171346	0.000519598	0.0011859
cg15894192	-0.000270571	8.20509e-05	0.00118618
cg06365094	0.000369912	0.00011225	0.00119481
cg15090036	0.00356289	0.00108121	0.00119541
cg10440578	0.00576226	0.00174935	0.00120078
cg02519263	0.00562846	0.0017098	0.00120906
cg24228112	0.00154978	0.000471136	0.00121887
cg15151778	0.00114945	0.000349515	0.00122195
cg00457403	-0.00620879	0.00188808	0.00122312
cg11929896	0.00680134	0.00206852	0.00122472
cg02374486	0.00347959	0.00105839	0.00122636
cg10502303	-0.00342254	0.00104109	0.00122702
cg20317872	0.00342466	0.00104209	0.00123168
cg08136587	-0.00175093	0.000532793	0.00123169
cg00996790	0.00183983	0.000559851	0.00123186
cg06150468	-0.000516254	0.000157229	0.00124357
cg04639931	0.00185281	0.000564617	0.00125154
cg12241125	-0.000692369	0.000211089	0.00125799
cg07086353	0.00286795	0.000874643	0.00126221
cg26589028	0.00246808	0.000752703	0.00126236
cg11371394	-0.000632076	0.000192819	0.00126605
cg03846951	0.000925168	0.00028233	0.00127102
cg16565382	-0.0022895	0.000698866	0.00127474
cg18338021	0.00268148	0.000819079	0.0012843
cg17394126	0.00162289	0.000495965	0.0012911
cg11761821	-0.00262763	0.000803464	0.00129893
cg20408402	0.00208874	0.000638858	0.00130276
cg00416176	-0.000858769	0.000262701	0.00130486
cg00882665	0.0038594	0.00118087	0.00130807
cg06343942	0.00209352	0.000640666	0.00131043
cg13392385	-0.00156024	0.000477498	0.0013113
cg15371026	-0.00834604	0.00255555	0.00131859
cg10350957	-0.00323741	0.000991528	0.00132201
cg03292743	0.00542513	0.00166176	0.00132371
cg09428031	0.00111518	0.000341637	0.0013258
cg03051116	-0.00135407	0.000414892	0.00132822
cg17210604	0.00134698	0.000413041	0.00133945
cg07106369	-0.00124435	0.000381592	0.00134025
cg16638945	-0.00239024	0.000733164	0.00134366
cg16092017	0.00369543	0.00113364	0.00134539
cg01020987	0.00319107	0.000979421	0.00135284
cg26333641	-0.00188525	0.000578766	0.00135631
cg24406391	0.00245423	0.000753526	0.00135794
cg19648954	-0.00118464	0.000363781	0.00136029
cg05261759	0.00282068	0.000866356	0.0013633
cg10443159	-0.00260571	0.000800597	0.00136826
cg20305610	-0.00064037	0.000196779	0.00137028
cg21964400	-0.000409223	0.00012576	0.00137142
cg17277615	-0.00189899	0.000583618	0.00137225
cg14190434	0.00229638	0.000705752	0.00137233
cg16816226	0.00242507	0.000745383	0.00137397
cg21151017	0.00140398	0.000431634	0.00137733
cg26683316	-0.000659559	0.00020286	0.00138375
cg04057674	-0.00212869	0.000654784	0.00138528
cg22623303	-0.00160721	0.000494609	0.00139224
cg06038133	0.00176627	0.000543591	0.00139311
cg22026255	0.00373906	0.00115075	0.00139326
cg13982037	-0.0033432	0.00102896	0.00139382
cg27398294	-0.00148283	0.000456704	0.00140451
cg00854392	0.0031619	0.000974123	0.00140878
cg01777765	0.000671558	0.000206933	0.00141155
cg16915619	-0.000379022	0.000116843	0.00141832
cg22968329	-0.000661123	0.000203816	0.00141893
cg22188603	0.00224672	0.000692842	0.00142346
cg02248565	-0.00113722	0.000350726	0.00142482
cg11351779	0.00121085	0.00037345	0.0014254
cg01069459	0.00150235	0.0004634	0.00142698
cg07480754	0.00144259	0.000445114	0.00143197
cg01687862	0.00362701	0.00111926	0.00143385
cg23929317	0.00237001	0.000731519	0.00143715
cg15400471	-0.00141456	0.000436653	0.00143854
cg05792861	-0.00237359	0.000732955	0.00144416
cg20710697	0.00329682	0.00101818	0.00144628
cg26422469	-0.00121293	0.000374617	0.001447
cg17950023	-0.000997299	0.000308123	0.00145223
cg18132787	0.00141907	0.000438549	0.00145636
cg12655375	-0.00216018	0.000667743	0.00146015
cg24064760	0.000300246	9.28121e-05	0.00146044
cg26273539	0.00126336	0.000390588	0.00146278
cg13283199	-0.00871211	0.00269374	0.00146419
cg17209428	0.00144186	0.000446035	0.0014719
cg13001868	0.00217538	0.000673157	0.00147678
cg24654177	0.000829982	0.00025687	0.0014791
cg00219585	-0.00432661	0.00133961	0.00148587
cg21322654	0.00280902	0.000869767	0.00148645
cg00111335	-0.000689196	0.000213401	0.0014867
cg14511156	-0.00315345	0.000976615	0.00148973
cg01752665	-0.00112407	0.000348135	0.00149036
cg17930459	0.000960566	0.000297509	0.001491
cg22670759	0.00444656	0.00137764	0.00149606
cg02149509	-0.00255732	0.000792347	0.0014968
cg09793594	0.000626024	0.000193972	0.00149747
cg07939626	0.00459426	0.00142362	0.00149858
cg11941230	0.00116371	0.000360605	0.00149887
cg20256567	0.0015345	0.000475537	0.00149999
cg01131076	-0.000624967	0.000193676	0.0015
cg07114422	0.00296163	0.000918241	0.00150764
cg17133724	0.00166346	0.000515807	0.00150947
cg18708744	-0.00119883	0.000371795	0.00151203
cg01312265	-0.00503185	0.00156058	0.00151256
cg13486406	-0.00258724	0.000802641	0.00151718
cg11936362	-0.00152895	0.000474415	0.00152018
cg03822622	0.00331302	0.00102819	0.00152336
cg14101940	-0.0038326	0.00118953	0.00152445
cg08869056	-0.00194791	0.000604747	0.00152911
cg16509173	0.0015692	0.000487198	0.00152989
cg22947124	-0.00696816	0.00216602	0.00154929
cg19583265	-0.00497723	0.00154747	0.00155274
cg10246268	-0.00137828	0.000428534	0.00155326
cg22037779	0.000637217	0.000198125	0.00155339
cg19529709	-0.0042752	0.00132948	0.00155609
cg26711230	-0.00237528	0.00073892	0.0015621
cg02383173	-0.00497559	0.00154811	0.00156491
cg13335329	-0.00317852	0.000988987	0.00156529
cg15059639	0.00963944	0.00300011	0.00156984
cg08354187	-0.00211976	0.000660051	0.00157768
cg00025357	-0.00188692	0.000587606	0.00157926
cg22925639	-0.00313344	0.000975804	0.00157958
cg00532335	0.00392666	0.0012231	0.00158339
cg03741862	-0.0010124	0.000315431	0.00158774
cg21833107	0.00189445	0.000590302	0.00158917
cg03202477	0.000411815	0.000128322	0.00158956
cg06189175	-0.00665672	0.00207442	0.00159096
cg04193309	-0.000544899	0.000169809	0.00159124
cg10276400	0.00124349	0.000387715	0.00159998
cg12860635	0.00285791	0.000891319	0.00160442
cg04725442	-0.00105625	0.000329493	0.00160813
cg23887149	0.0016457	0.00051342	0.00160977
cg04646173	-0.00559591	0.00174597	0.00161146
cg25317631	0.00421194	0.00131427	0.00161283
cg18097327	-0.00144749	0.000451795	0.0016177
cg02823728	-0.000377879	0.000117946	0.00161792
cg11201772	-0.000783235	0.000244474	0.00161828
cg09958470	-0.00497153	0.00155261	0.00162732
cg02287693	-0.00538697	0.00168309	0.00163489
cg22732731	0.00198643	0.000620708	0.00163684
cg25705836	0.000601936	0.000188115	0.00163921
cg25925896	0.00077654	0.000242706	0.0016409
cg23962849	-0.00124821	0.00039015	0.00164198
cg04865565	-0.00124518	0.000389212	0.0016424
cg20612831	-0.000589728	0.000184363	0.00164508
cg18397975	-0.00482433	0.00150829	0.00164607
cg09704049	-0.00144368	0.000451379	0.00164699
cg02650705	-0.00104975	0.000328227	0.00164772
cg05340438	-0.00154538	0.000483303	0.00165152
cg20917348	0.00433519	0.00135601	0.00165436
cg25100011	-0.00249085	0.00077936	0.00165976
cg10106284	-0.00514308	0.00160931	0.00166073
cg17395945	-0.00161687	0.000505991	0.00166277
cg16000702	-0.00320957	0.00100444	0.00166321
cg05783384	0.00562935	0.00176187	0.00166474
cg11802583	-0.00132274	0.000414114	0.00166995
cg26133372	-0.00097957	0.000306688	0.00167058
cg26583705	-0.00375775	0.00117653	0.0016711
cg03476673	0.00292622	0.000916228	0.00167199
cg26579892	-0.0015016	0.000470182	0.00167265
cg19751930	0.0044342	0.00138859	0.00167443
cg00254888	-0.00289753	0.000907741	0.00168157
cg20387069	0.0036086	0.00113056	0.00168239
cg24889058	-0.00606169	0.00189928	0.00168403
cg26313188	-0.00348273	0.00109131	0.00168543
cg12690996	-0.00273242	0.000856321	0.00168786
cg02631921	-0.00317854	0.000996159	0.00168831
cg25115135	0.00268023	0.000840178	0.0016923
cg25890838	0.00273256	0.000856629	0.00169326
cg24906992	-0.000583306	0.000182977	0.00170459
cg07205670	-0.00360332	0.00113043	0.00170611
cg07836661	0.000182816	5.73566e-05	0.00170737
cg18116434	-0.00162439	0.000509744	0.00171113
cg21383341	0.00175819	0.000551816	0.00171393
cg03763518	-0.00547092	0.00171709	0.00171407
cg11283995	-0.000451845	0.000141845	0.00171786
cg10355997	-0.000371128	0.000116549	0.00172442
cg19299566	0.00141367	0.000444203	0.0017347
cg19034403	-0.000549432	0.000172643	0.00173479
cg23545258	-0.00153292	0.000481745	0.00173736
cg08126211	-0.00500864	0.00157454	0.00174299
cg17612948	-0.00125754	0.000395381	0.00174556
cg14536097	-0.00148287	0.000466302	0.00174847
cg19847643	-0.000886913	0.000278942	0.00175132
cg10375802	-0.000516667	0.000162505	0.00175226
cg20319604	-0.00114967	0.000361609	0.00175263
cg10515332	-0.00490448	0.00154333	0.00176099
cg12738609	0.00112345	0.00035372	0.00177105
cg20407868	0.00127162	0.000400382	0.00177153
cg05799317	-0.0020312	0.000639756	0.00177767
cg02599912	0.00121797	0.000383794	0.00178614
cg21266616	-0.00195115	0.000615126	0.0017952
cg00666685	-0.000146911	4.63219e-05	0.0017977
cg19047226	-0.00230563	0.000727103	0.00180088
cg19302410	0.00327877	0.00103415	0.00180374
cg08216768	-0.00132886	0.000419229	0.00180793
cg00094751	-0.00126747	0.000399862	0.00180798
cg13446533	0.00192841	0.000608557	0.00181356
cg09093485	0.00312526	0.000986265	0.00181379
cg19536652	-0.000542241	0.000171125	0.00181437
cg15468925	-0.000399825	0.00012621	0.00181872
cg24516399	-0.00263663	0.000832341	0.00182001
cg21604516	-0.00233629	0.000737793	0.00182666
cg16604035	0.00193863	0.000612303	0.00182945
cg00833989	0.0016152	0.00051017	0.00183023
cg24727203	-0.00230669	0.000728589	0.00183042
cg18189591	-0.00326241	0.00103056	0.00183215
cg20786495	-0.00223307	0.000705568	0.0018366
cg00726871	-0.00255824	0.000808356	0.00183766
cg06853602	0.00328859	0.00103952	0.0018447
cg17400559	0.00190869	0.000603622	0.00185371
cg13982601	-0.00192637	0.000609388	0.00185926
cg03268063	-0.0047359	0.00149836	0.00186187
cg12890650	-0.000747932	0.000236637	0.00186209
cg27579618	-0.00118156	0.000373914	0.00186623
cg14718170	0.00546996	0.00173141	0.00187077
cg15197342	0.000492334	0.000155849	0.00187195
cg13402155	-0.000919229	0.000291016	0.00187416
cg25456317	-0.00145475	0.000460636	0.00187744
cg10640168	-0.00150547	0.000476755	0.00187989
cg05299185	-0.000408685	0.000129463	0.00188585
cg07755735	0.00758299	0.0024028	0.00189113
cg00082178	-0.00179692	0.000569458	0.00189365
cg08567916	0.000270547	8.57955e-05	0.00190652
cg22867629	0.00446121	0.00141492	0.00190916
cg22026450	0.0024841	0.000787966	0.00191175
cg10822339	-0.00193127	0.000612731	0.00191576
cg25036483	-0.00042691	0.000135479	0.00192059
cg12189255	-0.0028548	0.000906147	0.00192457
cg06385202	0.00440314	0.00139823	0.00193328
cg14841011	0.00295207	0.000937547	0.00193558
cg12032396	0.00138973	0.000441466	0.00194009
cg03532709	0.0014645	0.000465491	0.00195173
cg27176246	-0.00126976	0.000403633	0.00195378
cg26897904	0.00291446	0.000926586	0.00195662
cg09136052	-0.00172128	0.000547271	0.00195762
cg05004142	0.0112033	0.00356361	0.00196654
cg03775991	-0.00744198	0.0023679	0.00197251
cg16880392	-0.0015131	0.000481574	0.00197815
cg17530639	-0.0018169	0.000578429	0.00198378
cg10733063	-0.00181714	0.000578588	0.00198665
cg09025327	0.0024776	0.00078901	0.00198991
cg15389528	0.00229985	0.000732428	0.00199057
cg09356124	0.00223371	0.000711401	0.00199168
cg27303272	0.00175578	0.000559281	0.00199505
cg01716122	0.00142663	0.000454764	0.00200962
cg17454942	-0.00407433	0.00129902	0.0020136
cg16550656	-0.00441604	0.00140847	0.0020209
cg26270195	-0.000631015	0.0002013	0.00202514
cg16258545	0.00178893	0.000570781	0.00202857
cg05970916	-0.00256559	0.00081872	0.00203191
cg18339838	0.000284671	9.08792e-05	0.00204012
cg23835646	-0.00271522	0.000866818	0.00204021
cg06340365	0.001398	0.000446405	0.00204496
cg07059875	0.00401547	0.00128239	0.00204777
cg05726756	0.00178665	0.000570625	0.00204909
cg03048432	-0.00403875	0.00129005	0.00205145
cg00147850	0.00220658	0.000704965	0.00205559
cg23669517	-0.00051125	0.000163381	0.00206142
cg12676322	0.00445404	0.00142352	0.00206326
cg19403244	-0.00252486	0.000807127	0.00206793
cg07681696	0.00140896	0.000450415	0.00206832
cg03190513	-0.00108749	0.000347666	0.00206934
cg09398856	-0.00149778	0.000479195	0.00208516
cg22463035	-0.00139742	0.000447323	0.00209625
cg16083447	0.000991702	0.0003175	0.00209963
cg10635145	-0.00615029	0.00196918	0.00210097
cg08485899	-0.00195342	0.000625457	0.00210154
cg03599855	-0.00246032	0.000788072	0.0021099
cg08454344	-0.00189157	0.000605899	0.00211014
cg02676167	0.00162186	0.000519559	0.00211214
cg01166350	-0.00353135	0.0011313	0.002113
cg12835845	0.000572899	0.000183557	0.00211576
cg17783031	-0.000758823	0.00024322	0.00212385
cg12884551	0.0059599	0.00191032	0.00212415
cg05392435	-0.0024039	0.000770536	0.00212465
cg01804452	-0.00146209	0.000468785	0.00213076
cg09808774	0.00261669	0.00083913	0.00213455
cg18517766	0.00161065	0.0005166	0.00213823
cg18113101	-0.00383372	0.00122971	0.00213976
cg06966363	0.00125116	0.00040149	0.00214862
cg06964954	-0.00174192	0.000559125	0.0021545
cg10638439	-0.000400224	0.000128466	0.00215467
cg24038780	0.000453774	0.000145656	0.00215484
cg23281432	-0.00314413	0.00100926	0.00215552
cg15609462	0.00195523	0.000627631	0.00215566
cg07709358	-0.00264503	0.000849106	0.00215697
cg26784891	0.00173371	0.000556644	0.00216041
cg00050496	0.00356756	0.00114557	0.00216281
cg13123962	-0.00209044	0.000671389	0.00216717
cg13745593	-0.00185656	0.000596296	0.00216794
cg13777668	0.00121123	0.000389043	0.00216882
cg13640690	-0.00440797	0.00141626	0.00217547
cg25196508	-0.00154071	0.00049508	0.00217808
cg08358392	0.00445972	0.00143318	0.00217991
cg03722643	0.00049598	0.00015941	0.00218296
cg04542290	-0.00114183	0.00036705	0.00218653
cg12655548	-0.00199234	0.000640477	0.00218732
cg19590140	0.0027017	0.000868596	0.00218939
cg14864302	-0.00173443	0.000557725	0.00219345
cg07116631	0.00487279	0.00156702	0.00219517
cg00585818	0.00103631	0.000333435	0.00220661
cg08127422	-0.00245659	0.000790442	0.00220733
cg08124027	0.000809769	0.000260599	0.00221106
cg10997906	0.00533448	0.00171726	0.00221782
cg04902871	0.00352909	0.00113618	0.00221977
cg05559557	0.00135336	0.000435791	0.00222399
cg22892539	0.00277442	0.000893485	0.0022265
cg02598797	-0.00139988	0.000450926	0.00223149
cg00569500	0.00242286	0.000780497	0.00223306
cg18413659	0.00146815	0.000473059	0.00223829
cg12109260	-0.00577177	0.00186021	0.00224374
cg15888472	-0.000633748	0.00020428	0.00224667
cg04504312	0.00162133	0.000522642	0.00224778
cg02507952	-0.00244839	0.00078933	0.00225011
cg01809845	-0.000716558	0.000231029	0.00225207
cg25656836	0.00381157	0.00122899	0.00225353
cg03044069	-0.000545746	0.000175976	0.00225458
cg24242519	-0.00289249	0.000932769	0.00225651
cg03822950	0.00078071	0.000251763	0.00225656
cg16368020	0.000449313	0.000144929	0.00226195
cg00220225	0.00481399	0.00155336	0.00227028
cg12282552	0.00333785	0.00107713	0.00227208
cg26227225	0.00960151	0.00309873	0.00227417
cg02145668	0.00356624	0.00115128	0.00228082
cg20591745	-0.0035719	0.00115371	0.00229253
cg02173094	0.00209859	0.000677923	0.00229551
cg07706810	0.000858187	0.000277296	0.00230113
cg27090289	-0.000184714	5.96856e-05	0.00230158
cg03128823	-0.000506481	0.000163663	0.00230249
cg05435993	0.00206123	0.000666096	0.00230368
cg01075463	-0.00254357	0.000821968	0.00230375
cg00797837	-0.000600075	0.000193924	0.00230451
cg20263435	-0.000222844	7.20167e-05	0.00230482
cg24644201	-0.00139617	0.000451233	0.00230651
cg07617560	-0.000618798	0.000200056	0.00231379
cg07797518	0.00206087	0.000666346	0.00231628
cg11002698	-0.00447703	0.00144768	0.00231798
cg16412670	-0.00163993	0.000530427	0.00232423
cg17973565	0.000322479	0.000104305	0.00232435
cg21606237	0.000895523	0.000289673	0.00232584
cg20906495	-0.00130182	0.000421102	0.00232612
cg03467027	-0.00396706	0.00128324	0.00232626
cg05506986	0.000289422	9.36354e-05	0.00232994
cg12990093	-0.00177264	0.000573589	0.0023337
cg00345344	0.0023536	0.00076164	0.00233567
cg21156320	0.000984919	0.000318886	0.00234725
cg27222785	0.00205754	0.000666249	0.00235007
cg25185057	-0.00143143	0.000463555	0.00235228
cg01368219	0.00357352	0.00115793	0.00236606
cg11668876	0.00143381	0.000464642	0.00236809
cg13390326	0.00198146	0.000642207	0.00237145
cg22316451	-0.00135972	0.000440704	0.00237188
cg26137219	-0.00217184	0.000703963	0.00237321
cg02467602	0.0028289	0.000916964	0.00237388
cg25738116	-0.00380775	0.00123427	0.00237422
cg25802487	0.00308383	0.000999769	0.00237793
cg15664967	-0.000465984	0.000151088	0.00238065
cg03430923	0.00250078	0.00081103	0.00238608
cg10866062	0.00368805	0.0011964	0.00239251
cg24994111	-0.000286152	9.28292e-05	0.00239293
cg04818882	-0.000347335	0.00011268	0.00239356
cg10476989	-0.00266634	0.000864964	0.00239477
cg04678743	0.00226882	0.000736176	0.00239799
cg07089275	-0.00550284	0.00178555	0.00239824
cg23893897	-0.00138708	0.000450094	0.00239913
cg17386710	-0.00122134	0.000396324	0.00239975
cg00078270	-0.000633541	0.000205616	0.00240349
cg24412650	0.00133582	0.000433623	0.00240787
cg26236504	-0.000778734	0.0002528	0.00240919
cg14039301	0.00236683	0.000768381	0.00241038
cg19946694	-0.00469367	0.00152396	0.00241321
cg12050508	0.00193077	0.000626911	0.00241395
cg14329783	0.00734053	0.00238345	0.00241413
cg21385432	-0.0012689	0.000412018	0.00241477
cg13937164	0.00303838	0.000986793	0.00241988
cg26891598	-0.00101944	0.000331092	0.0024201
cg20351875	-0.00449677	0.00146054	0.00242137
cg14817783	-0.00205358	0.000667008	0.00242177
cg14529730	-0.00118055	0.000383592	0.00243086
cg19975917	-0.00124351	0.000404074	0.00243218
cg10584805	0.00203121	0.000660217	0.00243887
cg04235625	0.00228358	0.000742282	0.00244007
cg01965872	-0.000218048	7.08818e-05	0.00244169
cg23048494	0.00282745	0.000919357	0.00244751
cg15449850	0.00128671	0.000418449	0.00245152
cg17393083	-0.00247936	0.000806379	0.00245368
cg13709646	0.00119126	0.000387461	0.00245492
cg05617980	0.00408414	0.00132839	0.00245502
cg18612126	-0.000808551	0.000263008	0.00245703
cg02897675	0.00128497	0.000418153	0.00246709
cg00656860	0.00461287	0.0015014	0.0024717
cg12449325	-0.00117475	0.000382465	0.0024783
cg17514766	0.000735395	0.000239484	0.00248442
cg05709720	-0.00203285	0.00066208	0.00248716
cg16039972	-0.000887407	0.000289044	0.00248922
cg05423209	-0.000702117	0.000228757	0.00249612
cg16700673	0.000339898	0.000110751	0.00249793
cg00064415	0.000779169	0.000253882	0.00249813
cg07536102	-0.00304943	0.000993655	0.00249904
cg02383302	-0.000609912	0.000198755	0.002501
cg19321126	-0.000492956	0.000160654	0.00250281
cg16490176	0.00201153	0.00065565	0.00250629
cg22834443	-0.00278089	0.000906632	0.00251195
cg02921249	-0.00137996	0.0004499	0.00251206
cg26476595	-0.00090895	0.000296357	0.00251357
cg19288921	0.0027803	0.000906513	0.00251393
cg19902569	-0.000553089	0.000180339	0.0025146
cg20452558	0.00144355	0.000470816	0.00252172
cg27391838	-0.00156585	0.000510788	0.00252575
cg23797577	0.000333608	0.000108843	0.00252972
cg03018771	0.00290388	0.000947468	0.00253109
cg03597174	0.00556068	0.00181447	0.00253312
cg02675173	-0.00323685	0.00105665	0.00254363
cg20158366	0.00137617	0.000449312	0.00254758
cg22817638	0.00392854	0.00128266	0.00254772
cg09280976	0.00386147	0.00126118	0.00255595
cg01716465	0.00182638	0.000596616	0.00256045
cg20697044	0.00255884	0.000835972	0.002563
cg08884752	0.0032741	0.00106969	0.00256396
cg03704379	-0.00155891	0.000509385	0.00256746
cg05454975	-0.000808762	0.000264312	0.00257153
cg13383851	0.00126077	0.00041204	0.00257185
cg25400358	0.00228433	0.000746666	0.00257554
cg09616795	-0.000475974	0.000155579	0.00257555
cg05804440	-0.00156425	0.000511332	0.00257724
cg18555411	0.00177424	0.000580056	0.0025808
cg02187844	-0.00348523	0.00113956	0.00258358
cg02193762	-0.000398587	0.00013038	0.00259399
cg20833838	0.00503337	0.00164656	0.00259584
cg14699765	-0.00316638	0.00103591	0.00259814
cg25104233	-0.00144386	0.000472431	0.00260122
cg01907426	0.00197057	0.00064484	0.00260397
cg15879620	-0.00260514	0.000852516	0.00260468
cg03449631	0.000698246	0.000228498	0.00260482
cg12173604	0.00207078	0.000677679	0.00260567
cg19630242	-0.00281597	0.000921745	0.00261107
cg27367952	-0.00081697	0.000267434	0.00261274
cg26773342	0.0014932	0.000488801	0.00261293
cg11301337	0.00260783	0.00085371	0.00261393
cg14845962	0.00402551	0.00131792	0.00261607
cg03313271	-0.00526173	0.00172294	0.00262035
cg01854842	-0.000519488	0.000170135	0.00262481
cg21480982	-0.000569853	0.00018666	0.00262891
cg08456817	0.00403041	0.00132021	0.00262918
cg03105999	-0.00119964	0.000392979	0.00263054
cg06443354	-0.00214221	0.000701914	0.00263669
cg08750493	-0.00240567	0.00078861	0.00264862
cg06197769	0.00307722	0.0010088	0.00264995
cg09656274	0.00217084	0.000711696	0.00265106
cg17698643	-0.000599022	0.000196396	0.00265241
cg19978436	-0.000466123	0.000152881	0.00266193
cg16544859	-0.00111127	0.000364489	0.00266279
cg01217071	-0.00538741	0.00176729	0.00266637
cg19600528	0.00164789	0.000540578	0.00266649
cg00941576	0.00160686	0.000527127	0.00266695
cg14259520	-0.00114658	0.000376272	0.00267632
cg14474158	0.00186181	0.000611041	0.00267861
cg24247472	-0.000505806	0.000166046	0.00268507
cg21706038	-0.00128275	0.000421127	0.00268681
cg06126658	-0.0011993	0.000393797	0.00269105
cg17291423	-0.00575661	0.00189048	0.00269466
cg09519327	0.0026817	0.000880699	0.00269541
cg16593628	-0.00204436	0.000671446	0.00269764
cg19269039	0.00326632	0.00107293	0.00270109
cg12179353	-0.00307094	0.00100884	0.00270349
cg04326540	-0.00311569	0.00102357	0.00270412
cg23127291	0.00360884	0.00118564	0.00270538
cg17753974	-0.00205673	0.000675712	0.00270541
cg08282512	-0.00419649	0.00137902	0.00271128
cg04960880	0.00121416	0.000399019	0.00271339
cg00498392	0.00135125	0.000444156	0.00271834
cg14562327	0.00206898	0.000680259	0.00272537
cg07727872	-0.000254643	8.37308e-05	0.00272757
cg05180153	-0.000360244	0.000118469	0.00273069
cg16444103	0.00252637	0.000830843	0.00273168
cg00025155	-0.000786271	0.00025865	0.00273881
cg21561712	0.00213302	0.000701741	0.00274128
cg00557308	-0.000654144	0.000215243	0.00274578
cg23519329	0.00119703	0.00039388	0.00274583
cg26411522	0.00185518	0.000610478	0.00274747
cg07870914	0.00336087	0.00110656	0.0027619
cg19024575	0.00265782	0.000875087	0.00276213
cg23470520	0.00368217	0.0012127	0.00276965
cg26494138	-0.00404751	0.00133303	0.00276976
cg16834726	-0.00487753	0.00160693	0.00277866
cg08535918	0.00221858	0.000731028	0.00278239
cg14285412	-0.0014347	0.000472737	0.00278245
cg14210001	0.00305127	0.00100565	0.00278909
cg04307274	-0.00243563	0.000802837	0.00279202
cg10252059	-0.000676599	0.000223024	0.00279238
cg06226095	-0.000722834	0.00023837	0.0028042
cg21292337	0.000752242	0.000248097	0.0028073
cg10653465	0.00257002	0.000847733	0.00281091
cg14385985	-0.000706456	0.000233057	0.00281421
cg14365894	-0.00186539	0.000615412	0.00281545
cg25232043	-0.00611831	0.00201856	0.00281632
cg09016797	0.00344181	0.00113576	0.00282178
cg11696108	0.00211656	0.000698519	0.00282481
cg24539090	0.00375454	0.00123928	0.0028289
cg13089661	-0.00342254	0.00113006	0.00283745
cg00339695	-0.00348158	0.00115011	0.0028505
cg04030659	-0.00314097	0.00103792	0.00285907
cg09249675	0.00151395	0.000500329	0.00286192
cg10030008	0.00166667	0.000550862	0.00286506
cg12276298	-0.000382357	0.000126386	0.0028673
cg09409585	-0.00395315	0.00130682	0.00286986
cg09831875	0.000473755	0.000156649	0.00287633
cg21661768	0.00311444	0.00102985	0.00287774
cg07312854	-0.00160347	0.000530314	0.00288253
cg23345631	-0.00209072	0.000691507	0.00288432
cg18827097	0.000590337	0.000195341	0.00289641
cg09022552	-0.00136867	0.000452896	0.00289685
cg10448880	-0.00171468	0.000567436	0.00289899
cg06393879	0.00272566	0.000902015	0.00289946
cg04493793	-0.00218019	0.000721515	0.0029001
cg25343227	0.00380983	0.001261	0.00290386
cg10504805	0.00329677	0.0010912	0.00290418
cg05309651	-0.00232914	0.000770945	0.00290495
cg07856155	-0.00507138	0.00167867	0.00290568
cg17064981	-0.00172433	0.000570949	0.0029143
cg08387835	-0.00704024	0.0023313	0.00291649
cg12876533	-0.00396505	0.00131299	0.00291673
cg06979680	0.00183761	0.000608656	0.00292337
cg05588341	-0.00233594	0.000773869	0.00292896
cg18130076	-0.000386918	0.000128198	0.00293263
cg01790353	-0.00217699	0.000721326	0.00293332
cg21249708	-0.00165549	0.000548533	0.00293339
cg24005914	-0.000566871	0.00018789	0.00294265
cg01509243	-0.00131721	0.000436624	0.00294476
cg24902478	0.00516049	0.00171087	0.00294944
cg00626119	0.00215446	0.000714287	0.00294992
cg06932455	-0.00235219	0.000779944	0.00295357
cg27171474	-0.00142968	0.000474058	0.00295376
cg05780577	-0.000690646	0.00022905	0.00295894
cg12614711	0.000810085	0.000268688	0.00296171
cg09992746	-0.0015119	0.000501504	0.00296399
cg15672329	-0.0015808	0.000524424	0.00296738
cg00172227	0.00358464	0.00118927	0.00296929
cg02544429	0.00112452	0.000373081	0.00296934
cg04029645	0.00430981	0.0014302	0.00297604
cg15595551	0.000674569	0.00022389	0.00298042
cg01231125	-0.00223694	0.000742481	0.00298198
cg27344462	-0.00168592	0.000559634	0.00298429
cg13985436	0.00152943	0.000507931	0.00299774
cg23265604	-0.000578638	0.0001922	0.00300234
cg11914795	0.00143883	0.000477981	0.00300587
cg20128365	-0.0044327	0.00147265	0.00300782
cg05513274	-0.00280665	0.000932653	0.00301451
cg05643373	0.00202319	0.00067245	0.00302052
cg11329449	-0.00112767	0.000374894	0.00302723
cg10143751	-0.00139176	0.000462752	0.00303097
cg00011616	-0.000457382	0.000152083	0.00303217
cg06766016	0.00325779	0.00108336	0.00303539
cg26279261	0.00347505	0.0011558	0.00304004
cg16269048	0.00108198	0.000359939	0.00304587
cg04521957	0.00195053	0.000648884	0.00304609
cg20227213	-0.000522335	0.000173787	0.0030496
cg22878674	-0.0023763	0.000790649	0.00305062
cg25733756	0.000709823	0.000236213	0.00305527
cg02432860	-0.00187044	0.000622442	0.00305537
cg25975192	-0.00164925	0.000548855	0.00305635
cg24144419	-0.00371292	0.00123567	0.00305736
cg08965655	-0.00328279	0.00109263	0.00306028
cg04762351	-0.00291147	0.000969417	0.00307142
cg12100026	-0.00186055	0.000619525	0.0030727
cg07107628	-0.00368032	0.00122547	0.00307281
cg26484017	-0.00173125	0.0005765	0.00307416
cg15895565	-0.000603163	0.000200861	0.00307553
cg21282883	-0.000425953	0.00014186	0.00307806
cg03222965	0.00314163	0.00104631	0.00307863
cg07012898	0.00433237	0.00144296	0.00308014
cg26276572	0.0024401	0.000812847	0.00308487
cg01960089	-0.00284298	0.000947167	0.00308835
cg24242911	-0.00212774	0.000709039	0.00309489
cg16933762	-0.00353683	0.00117879	0.00309968
cg26775558	-0.00340505	0.00113509	0.00310532
cg15865742	-0.00198362	0.000661288	0.00310693
cg19407392	-0.00301402	0.00100486	0.00310877
cg17722033	-0.000604297	0.000201519	0.00311589
cg08160619	0.0014409	0.000480542	0.00311795
cg17242596	0.00476231	0.00158844	0.00312176
cg05977376	0.00308204	0.00102821	0.00312777
cg11017500	-0.00141477	0.000472106	0.00313539
cg16414852	0.00456652	0.00152402	0.00313867
cg04177456	-0.00148316	0.00049501	0.00314006
cg02478836	0.00154373	0.000515253	0.00314161
cg12272160	-0.00191906	0.000640658	0.00314769
cg27143070	-0.00404096	0.00134905	0.003148
cg17703934	-0.00237193	0.000792041	0.00315501
cg08084655	0.00319838	0.00106806	0.00315629
cg24416910	0.0024545	0.0008197	0.00315807
cg15139179	-0.00222321	0.000742632	0.00316498
cg25767906	-0.00270138	0.000902405	0.00316654
cg12443604	0.00273288	0.000913065	0.00317092
cg25476775	0.00192516	0.000643209	0.0031712
cg02358323	0.00296811	0.000991664	0.00317125
cg22373112	0.00341589	0.00114186	0.00318653
cg05656251	0.00271834	0.00090869	0.00318676
cg17056676	0.00286332	0.000957267	0.00319024
cg00510160	0.00279225	0.000933626	0.00319397
cg24405636	-0.000779352	0.000260617	0.0031974
cg11084474	0.00291322	0.000974289	0.00320052
cg24063120	-0.00155321	0.000519453	0.00320062
cg00375146	-0.00263864	0.00088247	0.00320096
cg25415978	-0.00366204	0.00122484	0.00320334
cg05860115	0.00190445	0.000636982	0.00320356
cg19419389	-0.000699998	0.000234202	0.00321289
cg25587431	-0.00266964	0.000893268	0.00321526
cg17807824	-0.000836308	0.000279873	0.00321981
cg12525474	-0.00322017	0.00107765	0.00322001
cg27198948	-0.000801711	0.000268316	0.0032221
cg05845615	-0.00175419	0.000587113	0.00322329
cg18596686	-0.000386591	0.000129428	0.00323224
cg27413508	0.00501936	0.00168054	0.00323394
cg10401017	-0.00371087	0.00124253	0.00323601
cg22827707	-0.00101032	0.000338319	0.00323854
cg25072643	0.00191411	0.000640976	0.00323909
cg03760191	-0.00200581	0.000671795	0.00324408
cg16751098	0.00105408	0.000353066	0.00324646
cg04020138	-0.00155225	0.000519948	0.00324777
cg01943029	0.00132096	0.000442532	0.00325159
cg10761843	-0.00180123	0.000603527	0.00325657
cg07983268	-0.000815928	0.000273396	0.00325759
cg15203566	0.00468374	0.00156965	0.00326231
cg03880814	-0.00290345	0.000973027	0.0032624
cg06802565	0.00169205	0.00056715	0.0032676
cg24258896	-0.00101747	0.00034115	0.00327726
cg24902196	0.0022958	0.000769764	0.00327726
cg27243140	0.0022144	0.000742563	0.00328098
cg14773178	-0.00866545	0.00290585	0.00328139
cg17018464	-0.00042359	0.000142049	0.00328211
cg00497046	0.00326032	0.00109347	0.00328579
cg02183001	0.00184903	0.000620154	0.00328657
cg08305808	-0.00356107	0.00119468	0.00329462
cg02203224	-0.00237141	0.000795834	0.00330475
cg27606396	0.00586684	0.00196892	0.00330523
cg20255272	-0.00365597	0.001227	0.00330645
cg14296766	-0.00261593	0.000878	0.0033084
cg15559979	0.00203322	0.000682446	0.00330956

## Sheet: Table S3
Table S3: Top 1000 face-age-CpG associations from EWAS Model 2 - full output available at https://www.ccace.ed.ac.uk/node/335
Beta, SE, and P are the regression coefficient, standard error, and p-value for the association between face-age (the predictor) and DNA methylation (the outcome)
Probe	Beta	SE	P
cg04826345	-0.00613751	0.00130927	5.66316e-06
cg23449295	0.00435693	0.000955176	9.72635e-06
cg09781994	0.00312249	0.000715328	2.20707e-05
cg04414349	-0.00225452	0.000519296	2.43173e-05
cg12536786	-0.00256303	0.000593771	2.69264e-05
cg07416325	-0.00370941	0.000864029	2.96126e-05
cg02116225	-0.00251658	0.000586598	2.99794e-05
cg15635876	-0.000620816	0.00014491	3.07167e-05
cg12405742	0.00468659	0.00110459	3.6299e-05
cg14518596	0.00308311	0.000732923	4.19811e-05
cg21196581	-0.00244819	0.000586672	4.80011e-05
cg07050917	-0.00167423	0.000404308	5.45064e-05
cg00669774	-0.00393323	0.000957008	6.16117e-05
cg01077841	0.000724887	0.000176527	6.24761e-05
cg14413050	-0.00835059	0.00203581	6.35989e-05
cg09354264	-0.0032181	0.000785084	6.43032e-05
cg24004368	0.00176206	0.000431262	6.7724e-05
cg03317402	-0.000685503	0.000168216	7.06187e-05
cg23743554	0.00570925	0.00140224	7.16205e-05
cg23639399	-0.000443141	0.000108907	7.23385e-05
cg15418980	0.00339364	0.000834812	7.34289e-05
cg27277859	0.0043533	0.001071	7.35584e-05
cg24069724	0.00196128	0.00048395	7.70986e-05
cg08942499	0.00356935	0.000882337	7.93221e-05
cg01806859	-0.0032612	0.000806905	8.0482e-05
cg05115679	-0.00300153	0.000742842	8.07961e-05
cg05036314	0.00257247	0.000637148	8.17832e-05
cg24361620	-0.000848613	0.000210224	8.20309e-05
cg10233599	0.00149776	0.000371684	8.43066e-05
cg15360774	0.000652333	0.000162183	8.67748e-05
cg22811818	-0.00184017	0.000459985	9.43705e-05
cg24280832	0.00627293	0.00157458	0.000100616
cg04482148	-0.00291918	0.000734076	0.000103438
cg05264377	-0.00132872	0.000336364	0.000114471
cg03613662	0.00658465	0.0016689	0.000116558
cg08500017	-0.000447122	0.000113426	0.000118144
cg24816866	-0.00174846	0.000443897	0.000119538
cg05532966	-0.00666217	0.00169221	0.000120417
cg08194933	0.00186641	0.000475514	0.000126023
cg14548047	0.0036609	0.000932749	0.000126106
cg06996940	-0.00240449	0.000613333	0.000128274
cg03870862	-0.0058847	0.0015011	0.000128331
cg16219182	-0.00151906	0.000391237	0.00014794
cg18068537	0.00276806	0.000713581	0.000149966
cg13893358	0.00579856	0.00149527	0.000150633
cg02523839	-0.00124149	0.000321545	0.000160541
cg18095938	-0.0024415	0.000633437	0.000164608
cg08334575	0.00128944	0.000335284	0.000169963
cg24775027	-0.00313875	0.000818132	0.000176014
cg08387285	0.000779638	0.000203418	0.000178527
cg20912517	0.00479554	0.00125262	0.000181421
cg00246768	-0.00326027	0.000852794	0.000185086
cg11824191	0.00371082	0.000971073	0.000186253
cg20838631	0.00484359	0.00126801	0.000187318
cg22674110	0.00371957	0.000977314	0.000197285
cg25247969	-0.00100847	0.000265216	0.000199858
cg26987697	-0.00146314	0.000385094	0.000202098
cg12652442	-0.00435121	0.00114802	0.000209159
cg14522034	0.00372876	0.000984006	0.000209785
cg27380915	-0.00700225	0.00185026	0.000213632
cg13526756	-0.0038936	0.00102891	0.000213841
cg21686171	-0.00421585	0.00111822	0.000225255
cg06531741	-0.00300808	0.00079844	0.000227507
cg19340235	-0.00193661	0.000514061	0.000227654
cg21206217	0.00233753	0.000620844	0.00022951
cg26878967	-0.00103552	0.000275281	0.00023239
cg03665360	-0.00180716	0.0004811	0.000237055
cg16048851	0.00172359	0.000458968	0.00023788
cg18477166	-0.00145667	0.000387898	0.000237931
cg11866303	-0.00496988	0.00132351	0.000238132
cg23811512	-0.00484027	0.00128958	0.000239625
cg25979373	-0.00155818	0.000415342	0.000241241
cg18502829	-0.00269445	0.00071829	0.000241552
cg06726231	0.00200196	0.00053388	0.000242773
cg19905213	-0.00389596	0.00104308	0.00025631
cg03720950	-0.0016245	0.00043524	0.000258795
cg18402261	0.00326722	0.000876236	0.000262359
cg23151353	-0.000827759	0.000222378	0.000268573
cg00455535	-0.00427738	0.00114988	0.000270986
cg11293800	-0.00295803	0.000796513	0.000277135
cg25722029	-0.00371129	0.000999375	0.000277251
cg01541867	0.00462705	0.00124642	0.000278601
cg01757160	-0.000714863	0.000192649	0.000280221
cg09817636	0.00393214	0.00106058	0.000283454
cg12662007	0.00113819	0.000307372	0.00028821
cg26819757	0.000562366	0.000151881	0.000288546
cg27666046	0.00530174	0.0014332	0.000292183
cg24181216	0.0021696	0.00058653	0.000292386
cg19888017	-0.0082768	0.00223894	0.000294839
cg14189304	-0.000570496	0.000154416	0.000297218
cg27181183	0.00283352	0.00076728	0.000298954
cg03493300	0.00593564	0.00160881	0.000302765
cg18506678	0.00608584	0.00165004	0.000304028
cg04207142	0.00357998	0.000971072	0.000305894
cg16564940	0.00229549	0.000622695	0.000306161
cg23290343	-0.00127303	0.00034553	0.000308515
cg08180494	-0.000472037	0.000128146	0.000309269
cg04059965	0.000405734	0.000110154	0.000309579
cg14286335	-0.00474396	0.00128818	0.000310298
cg21678813	0.00717351	0.00194986	0.000314493
cg05260886	0.00201487	0.000548256	0.000319014
cg13012868	0.00257405	0.000700488	0.000319472
cg08201851	-0.00159724	0.00043485	0.000321307
cg10224311	0.00180303	0.000491144	0.000323637
cg04035728	0.00393495	0.00107306	0.000328434
cg17033837	0.00198723	0.000542587	0.000333844
cg13375538	-0.00307044	0.00083851	0.000334707
cg10775551	-0.00134169	0.000366471	0.000335534
cg17615744	0.000528677	0.00014445	0.00033696
cg01808706	-0.00105362	0.000287946	0.000337962
cg17058383	-0.00284331	0.000778535	0.000346579
cg05942551	-0.00137651	0.000376982	0.000347509
cg02819734	-0.00321937	0.000884496	0.000362356
cg01649611	-0.003422	0.000940766	0.0003654
cg15252429	0.00261736	0.000719755	0.00036672
cg21046358	-0.00606313	0.0016688	0.000370998
cg11624993	0.00316406	0.000871169	0.000372681
cg20347343	-0.00263815	0.000726556	0.000373932
cg14288049	-0.00369655	0.00102013	0.000384045
cg05694749	-0.00336383	0.000928539	0.000385275
cg03328673	-0.00561841	0.00155116	0.00038616
cg10667338	-0.00919014	0.00253882	0.00038926
cg06389867	-0.00127169	0.000351472	0.0003916
cg13582446	0.000902029	0.000249496	0.000395506
cg20208853	-0.00148175	0.00040998	0.000397195
cg24709703	-0.000306481	8.486e-05	0.000400912
cg15281876	-0.00150389	0.000417967	0.00042074
cg15501381	0.00418669	0.00116478	0.000426302
cg06876311	-0.00494422	0.00137591	0.000427826
cg22595391	0.00186653	0.000519461	0.00042814
cg15496079	-0.000543575	0.000151308	0.000429216
cg02161084	-0.00155432	0.00043305	0.000434893
cg05346140	0.00225981	0.000630083	0.000438463
cg26923428	-0.00341223	0.000952055	0.000442305
cg24752923	-0.00178503	0.000498117	0.000443103
cg27567761	-0.00399513	0.00111572	0.000447532
cg22719913	-0.00128118	0.000357967	0.000450271
cg18625409	-0.0036476	0.00101952	0.000452313
cg02102533	0.00858956	0.00240282	0.000457158
cg10531073	0.00583677	0.00163553	0.000467054
cg13019844	-0.00499355	0.00140063	0.000472928
cg20990511	-0.00158872	0.000446281	0.000481917
cg20969372	-0.00171998	0.000483157	0.000481953
cg12601963	0.0043439	0.00122027	0.000482136
cg18805894	0.00432552	0.00121609	0.00048704
cg06990782	-0.00161718	0.000454865	0.000489837
cg19788934	-0.00365825	0.00102918	0.000491191
cg02808797	-0.000496028	0.000139591	0.000493082
cg12980411	-0.00123321	0.000347807	0.000506793
cg05390183	-0.00368546	0.00103948	0.000507092
cg12979743	-0.00052408	0.000147878	0.000509761
cg00085790	0.00214941	0.000606667	0.000511612
cg00089821	0.00522461	0.00147538	0.000514831
cg17158941	0.00367433	0.0010376	0.000514902
cg27650171	0.00344651	0.000973338	0.000515342
cg08119928	-0.00317833	0.000897639	0.000515629
cg23406451	-0.00336352	0.000949943	0.000515635
cg12683410	-0.00181853	0.000513702	0.000516922
cg05997793	0.00374498	0.00105793	0.000517919
cg01531763	-0.00345862	0.000977399	0.000519585
cg03573679	-0.000595787	0.000168462	0.000523223
cg14023556	0.00196833	0.000556943	0.000527762
cg03039556	-0.00203951	0.000577144	0.000528434
cg05036715	-0.00616203	0.00174391	0.000529085
cg21609813	0.00283258	0.000802165	0.00053335
cg25417917	0.00328006	0.000930818	0.000547273
cg05686379	-0.00132708	0.000376699	0.000549069
cg01316659	-0.00830832	0.00235848	0.000549395
cg22964259	0.00270306	0.000767597	0.000551884
cg22862193	-0.00292024	0.000829633	0.000554877
cg04011338	0.00337419	0.000958745	0.00055591
cg20672618	-0.00222239	0.000631737	0.000558818
cg22791932	0.00223483	0.000635962	0.00056633
cg01526854	0.00284162	0.000808679	0.000566698
cg09962458	-0.00224228	0.000638156	0.000567131
cg08900394	0.000552844	0.000157462	0.000572549
cg22936016	-0.00140964	0.000401519	0.000572985
cg08586892	0.00190613	0.000542978	0.000573472
cg18857951	0.00192772	0.00054942	0.000577253
cg04354879	0.00140681	0.000401219	0.000581905
cg08323832	-0.000555008	0.000158584	0.000595464
cg15284719	0.00249581	0.000713289	0.000597025
cg19027361	0.002551	0.000729272	0.000599135
cg13232438	0.00234907	0.000671628	0.000600034
cg16832295	0.00447364	0.00127972	0.000603758
cg04726535	0.00201777	0.000577239	0.000604285
cg25942691	0.000677891	0.00019408	0.000610025
cg00027466	-0.00211067	0.00060459	0.000613801
cg16904636	0.00322589	0.000924377	0.000616532
cg19788214	-0.000774153	0.000221848	0.000617068
cg24255728	0.00076812	0.000220152	0.000618152
cg27213549	0.00379593	0.00108806	0.000618866
cg20632887	0.00413262	0.00118593	0.000627552
cg03936071	-0.00179242	0.000514665	0.000632028
cg10121586	0.00202379	0.000581166	0.000632901
cg22078179	-0.00187351	0.000538046	0.0006334
cg02049405	0.00577307	0.00165806	0.000633904
cg25831075	-0.00637029	0.00183005	0.000635875
cg10796078	0.000669223	0.00019228	0.000636951
cg08382737	-0.00767005	0.00220473	0.000640408
cg16623362	0.00320929	0.00092266	0.000641737
cg12037802	-0.000464124	0.000133447	0.000642489
cg04739953	0.000935257	0.000268914	0.000642631
cg08339076	-0.00237229	0.000682755	0.000650098
cg17010118	0.00197943	0.000570308	0.000658673
cg11779808	-0.00804445	0.00231819	0.00066022
cg19626872	-0.000631621	0.000182272	0.000671476
cg12872560	0.00293594	0.000847496	0.000673857
cg23659957	-0.00115231	0.000332653	0.000674446
cg20435345	-0.000958798	0.000276798	0.000674679
cg14457311	0.00495988	0.00143194	0.000675002
cg21348233	0.00213065	0.000615142	0.000675217
cg12381873	0.00361331	0.00104383	0.00068008
cg21224025	0.0020574	0.000594474	0.000681795
cg22338356	0.00247958	0.000716866	0.000686431
cg01447498	-0.00183014	0.000529343	0.000690079
cg06338376	0.0033142	0.000958791	0.000691849
cg08820801	0.00335677	0.000971973	0.000699265
cg04422003	0.003884	0.00112469	0.000699698
cg06066711	-0.000878632	0.000254448	0.000700398
cg19473021	-0.00158258	0.000459071	0.00071446
cg02850392	-0.00479712	0.00139172	0.000715566
cg25827666	0.00296623	0.000860605	0.000716129
cg16551100	-0.000970928	0.000281747	0.000717567
cg03375067	-0.00222967	0.000647029	0.000717783
cg11784214	-0.00175347	0.000509576	0.000730226
cg05003666	0.00153589	0.000446389	0.000731044
cg19284767	-0.0020282	0.000589511	0.000731605
cg06981033	0.00172062	0.000500414	0.00073691
cg13375828	0.0038069	0.00110731	0.000737972
cg22292713	-0.00185334	0.000539083	0.00073806
cg10508138	0.00339704	0.000988408	0.000740756
cg23586549	-0.00372143	0.00108315	0.000743697
cg14187972	0.00605945	0.00176552	0.000753073
cg20700813	0.00169458	0.000493744	0.000753074
cg13194260	-0.0031215	0.000909697	0.000754978
cg02862835	-0.000594916	0.000173402	0.000756308
cg10458876	-0.000552199	0.000160978	0.000757799
cg06365094	0.000382348	0.000111531	0.00076332
cg14846442	0.00528707	0.00154263	0.000765586
cg10314760	-0.00285563	0.000833436	0.000768167
cg20328167	0.00152911	0.000446394	0.000770451
cg12374123	0.00659211	0.00192677	0.000781491
cg26087524	-0.00375571	0.00109785	0.000782477
cg23664396	0.00355333	0.00103914	0.000786467
cg14434089	0.00287238	0.000840204	0.000788667
cg17394126	0.00167899	0.000491228	0.000790658
cg18054327	-0.0025899	0.000758155	0.000795792
cg09575442	0.00172983	0.000506397	0.000796034
cg05182912	0.00186685	0.000547013	0.000804697
cg04482120	0.00278562	0.000816755	0.000810843
cg22335368	0.00189025	0.000554547	0.000816305
cg15279364	0.00565511	0.00165955	0.000819182
cg00074818	0.00604333	0.0017738	0.000820921
cg22226852	-0.00257089	0.000754905	0.000824887
cg18180846	0.00339128	0.000995973	0.000826542
cg03284175	0.000514399	0.0001511	0.000828323
cg06435786	0.0016187	0.000475527	0.000829319
cg24889058	-0.00632551	0.00186014	0.000839197
cg06238426	-0.000545578	0.000160439	0.00083928
cg27061791	0.00593593	0.00174574	0.000840131
cg15278798	-0.00173902	0.000511607	0.000843291
cg24493115	-0.00244315	0.000719272	0.000850354
cg22960133	0.00101867	0.000300026	0.000854469
cg19662219	-0.00319991	0.000942471	0.000854616
cg01973349	-0.00146338	0.000431064	0.000855866
cg08458630	-0.00181455	0.000534603	0.00085765
cg06967703	0.000759999	0.000223984	0.000860886
cg13613388	0.00143465	0.000422947	0.000864033
cg06150468	-0.000531506	0.000156708	0.000864987
cg27590105	0.00208612	0.000615081	0.000865235
cg00946245	-0.00219165	0.000646595	0.000871461
cg05155131	0.00398098	0.00117456	0.000871971
cg17742418	0.00136549	0.000403089	0.00087727
cg08711281	0.00261155	0.000771434	0.000884058
cg19585312	-0.00151573	0.000447807	0.000885657
cg23892924	-0.00175084	0.00051739	0.000888069
cg19265000	0.00193323	0.000571335	0.00088889
cg06812019	0.00140777	0.000416071	0.000889615
cg09944400	0.00137171	0.000405505	0.000891874
cg08240074	0.00205919	0.000608995	0.00090311
cg21322654	0.00291227	0.000861957	0.000904292
cg06893296	0.00399506	0.00118277	0.000907204
cg04850999	0.00534463	0.00158336	0.000914102
cg25722198	-0.000439391	0.000130246	0.000920209
cg03870856	-0.000635865	0.000188545	0.000923522
cg13446584	0.00279465	0.00082948	0.000934041
cg12133423	-0.00744248	0.00220914	0.000934671
cg07728793	0.00147904	0.000439561	0.000947924
cg14528273	0.00120656	0.000358652	0.000950071
cg27580905	-0.00216779	0.000644519	0.000952383
cg00009970	-0.000539823	0.000160557	0.000956387
cg11218619	0.00492545	0.0014651	0.000957488
cg10766546	0.00115886	0.000344805	0.000960539
cg01407332	0.00387343	0.0011526	0.000961587
cg23792093	-0.00237578	0.000706962	0.000961738
cg01317300	0.000568597	0.000169335	0.000970619
cg04190119	-0.00224438	0.000668564	0.000973316
cg23502204	-0.00860036	0.00256272	0.000976847
cg07048210	0.00133502	0.000397814	0.000976984
cg11371394	-0.000647301	0.000192884	0.000976987
cg14221617	0.00237511	0.000707834	0.000978436
cg21043657	-0.00581411	0.00173413	0.000987452
cg03724628	0.00221598	0.000661437	0.000995859
cg19472611	-0.00149039	0.0004449	0.000996866
cg06735554	-0.00486506	0.00145324	0.00100435
cg20136100	0.000524148	0.000156612	0.00100758
cg11412853	0.00312595	0.000934331	0.00101144
cg05508585	-0.00163418	0.00048857	0.00101429
cg19953843	-0.00143986	0.000430868	0.00102482
cg14190434	0.00234059	0.000700414	0.00102498
cg08908135	-0.00201799	0.000604115	0.00102955
cg12492380	-0.00196949	0.000589719	0.00103201
cg24696861	0.00169238	0.000506778	0.00103277
cg00598143	-0.000448961	0.000134444	0.00103304
cg13800049	-0.000860837	0.000257787	0.00103331
cg00093971	0.00366215	0.0010972	0.00103891
cg20317872	0.00348638	0.00104475	0.00104127
cg01991625	0.00313727	0.00094122	0.00105489
cg19585003	-0.000319035	9.57183e-05	0.00105539
cg13522776	-0.00151302	0.000454078	0.00105895
cg00871706	0.00105672	0.000317234	0.00106264
cg03652339	0.00299282	0.000898521	0.00106335
cg11937107	0.00613536	0.00184235	0.00106571
cg09860804	-0.00132492	0.000397903	0.00106723
cg15894192	-0.000274199	8.2373e-05	0.00107083
cg17020895	0.00334377	0.00100455	0.00107124
cg05477174	0.00509226	0.00153017	0.00107386
cg13845351	-0.00318569	0.000957322	0.00107458
cg00532335	0.00403562	0.00121309	0.00107816
cg27553486	-0.00131156	0.000394438	0.00108398
cg06343942	0.0021081	0.000634082	0.00108572
cg08264699	0.00301429	0.000906678	0.0010861
cg11546621	0.00227948	0.000686204	0.00109592
cg22968329	-0.000677014	0.000203831	0.00109749
cg26685197	-0.000483907	0.000145698	0.00109802
cg10246268	-0.00141839	0.000427174	0.00110135
cg17930459	0.000977985	0.000294608	0.00110422
cg13486406	-0.00265786	0.000800691	0.00110479
cg24654177	0.000851481	0.000256621	0.00111008
cg18324467	0.000922555	0.000278081	0.00111184
cg18397975	-0.0049799	0.00150141	0.00111468
cg26589028	0.00249521	0.000752358	0.0011158
cg15090036	0.00360076	0.0010861	0.00112026
cg01618928	-0.00159021	0.000479702	0.00112147
cg20408402	0.00211157	0.000637222	0.00112634
cg02226779	-0.000286072	8.63442e-05	0.00112842
cg10502303	-0.00341801	0.00103168	0.00112882
cg03290418	0.0019404	0.000585742	0.00113007
cg00421144	0.00587385	0.00177363	0.00113371
cg23970523	0.00179488	0.00054218	0.00113856
cg16502826	0.00351768	0.00106333	0.00114747
cg00457403	-0.00625949	0.00189224	0.00114824
cg09003509	-0.00173216	0.000523775	0.0011517
cg00854392	0.00322806	0.0009762	0.00115288
cg18697163	-0.00151389	0.000457949	0.00115663
cg23981354	0.00352369	0.00106624	0.00116053
cg04646173	-0.00573945	0.00173731	0.00116498
cg08791424	0.00246984	0.000747755	0.00116747
cg16020556	-0.00418278	0.00126667	0.00117066
cg07064364	0.0020224	0.000612586	0.00117376
cg21669226	-0.00291904	0.000884408	0.00117709
cg23705108	-0.00240631	0.000729103	0.00117782
cg06298680	-0.00050094	0.000151832	0.00118208
cg15693363	0.000353302	0.000107221	0.00119881
cg02471346	-0.0015211	0.000461948	0.00120799
cg13283199	-0.00887494	0.00269538	0.00120861
cg16915619	-0.000385761	0.000117259	0.00122006
cg01020987	0.00323255	0.000982761	0.00122241
cg18612126	-0.000848471	0.000258084	0.00122926
cg02947361	-0.000582756	0.000177332	0.00123476
cg01712425	-0.00313104	0.000952786	0.00123494
cg03741862	-0.00103702	0.000315585	0.00123564
cg27312338	0.00351188	0.00106876	0.00123601
cg03051116	-0.00137017	0.000417173	0.00124233
cg07706810	0.000896383	0.000272992	0.00124589
cg00996790	0.00184732	0.000562704	0.00124841
cg08386422	-0.00278007	0.000846937	0.00125026
cg03919114	-0.00286001	0.000871467	0.00125305
cg10440578	0.00578039	0.0017614	0.00125361
cg11941230	0.00118424	0.000361084	0.00126211
cg00416176	-0.000866628	0.000264294	0.00126477
cg11761821	-0.00264601	0.000807212	0.00126931
cg11888858	-0.00134907	0.000411591	0.00127045
cg20407868	0.00130644	0.000398649	0.00127267
cg02896073	-0.00327078	0.000998233	0.0012752
cg00797837	-0.000625209	0.000190832	0.00127661
cg07086353	0.00287417	0.000877346	0.00127771
cg01131076	-0.000636478	0.000194308	0.00127927
cg12690996	-0.00280136	0.000855536	0.00128444
cg03292743	0.00535703	0.00163606	0.00128464
cg15471868	-0.00187632	0.000573063	0.00128531
cg24719366	-0.00125631	0.000383755	0.00128726
cg25656836	0.00396542	0.00121135	0.00128801
cg05802204	0.0015975	0.000488014	0.00128843
cg05501721	0.000391144	0.000119495	0.0012891
cg11936362	-0.00153719	0.000469678	0.00129102
cg17950023	-0.00101267	0.00030948	0.00129404
cg05391892	0.00253574	0.000775279	0.00130015
cg04639931	0.00185733	0.000567952	0.00130236
cg12241125	-0.000694643	0.000212538	0.00131064
cg17395945	-0.00165165	0.000505534	0.00131577
cg20256567	0.0015587	0.000477128	0.0013171
cg22081096	-0.00364537	0.00111597	0.00131839
cg01312265	-0.00507344	0.00155316	0.0013185
cg16550656	-0.00456417	0.00139748	0.00132075
cg10115075	-0.00417398	0.00127849	0.00132621
cg02374486	0.0034776	0.00106571	0.00133325
cg10350957	-0.00325635	0.000998082	0.00133573
cg02116757	-0.00160851	0.000493197	0.0013411
cg15400471	-0.00141915	0.000435242	0.00134468
cg13982037	-0.00332345	0.0010193	0.00134494
cg10355997	-0.000379882	0.000116529	0.00134742
cg08136587	-0.00170942	0.000524811	0.00135986
cg04279939	0.0014941	0.00045881	0.0013632
cg20710697	0.00333351	0.00102393	0.00136715
cg18116434	-0.00166009	0.000510129	0.00137321
cg16509173	0.00158381	0.00048672	0.00137413
cg19751930	0.00448797	0.00137954	0.00137791
cg06038133	0.00176453	0.000542568	0.00138271
cg03636488	0.00442053	0.00136001	0.00139099
cg00726871	-0.0026256	0.000807998	0.00139494
cg24727203	-0.00236677	0.000728373	0.00139548
cg04164351	-0.0016984	0.000522776	0.00139817
cg20305610	-0.00064193	0.000197602	0.00139918
cg14511156	-0.00318841	0.000981955	0.00140655
cg18791451	-0.00169956	0.000523444	0.00140712
cg25100011	-0.00252946	0.000779054	0.00140731
cg00025357	-0.00191493	0.000589825	0.00140842
cg11929896	0.00661462	0.00203746	0.00140885
cg09093485	0.00318619	0.000981491	0.00140996
cg03202477	0.000417753	0.000128719	0.00141376
cg18338021	0.00267499	0.000824403	0.00141701
cg22670759	0.00449226	0.00138481	0.00142078
cg07939626	0.00462645	0.00142654	0.00142466
cg22026255	0.00375785	0.00115874	0.00142503
cg23835646	-0.00279913	0.000863419	0.00143042
cg01777765	0.000671534	0.000207203	0.00143499
cg19034403	-0.000560576	0.000172975	0.00143573
cg06244497	0.00271516	0.000838287	0.00144452
cg10375802	-0.000527522	0.000162876	0.0014452
cg16092017	0.00368919	0.00113913	0.00144607
cg14545963	0.00546453	0.00168743	0.00144719
cg11351779	0.00121546	0.000375332	0.00144732
cg24228112	0.00153442	0.000473836	0.00144765
cg20387069	0.00367364	0.00113462	0.00145003
cg11283995	-0.000460567	0.000142254	0.00145073
cg26871973	0.00110754	0.000342218	0.00145683
cg21964400	-0.000409544	0.000126549	0.00145738
cg20612831	-0.000598569	0.000184958	0.00145746
cg14487039	-0.00164202	0.000507482	0.00146042
cg13392385	-0.00155162	0.000479547	0.00146055
cg19902569	-0.000574259	0.000177532	0.00146498
cg24064760	0.000300133	9.28061e-05	0.00146835
cg02248565	-0.0011396	0.000352456	0.0014715
cg11002698	-0.00462374	0.00143007	0.00147195
cg25456317	-0.00148672	0.000459972	0.00147704
cg26273539	0.00126121	0.000390212	0.00147738
cg27398294	-0.00148417	0.000459367	0.00148328
cg16880392	-0.00155432	0.000481086	0.00148354
cg09398856	-0.00154209	0.00047739	0.00148651
cg01166350	-0.00361441	0.001119	0.00148755
cg04057674	-0.00212836	0.000659119	0.00149209
cg24906992	-0.000592639	0.000183541	0.00149301
cg17612948	-0.00128059	0.000396635	0.00149441
cg07114422	0.00297317	0.000921443	0.0015042
cg17277615	-0.00189599	0.000587687	0.00150645
cg17209428	0.0014428	0.000447255	0.00150795
cg25705836	0.000609544	0.000188993	0.00151133
cg19648954	-0.00118078	0.000366199	0.00151527
cg24644201	-0.00143332	0.000444829	0.00152643
cg09793594	0.000627351	0.00019477	0.00153246
cg01716122	0.0014639	0.000454524	0.00153376
cg26422469	-0.00121436	0.000377156	0.00153851
cg02650705	-0.0010621	0.000330081	0.00154909
cg07106369	-0.00123472	0.000383908	0.00155683
cg05799317	-0.00206557	0.000642351	0.00155963
cg25890838	0.00276812	0.000860847	0.00155992
cg07312854	-0.00167786	0.000521837	0.00156139
cg09428031	0.00110445	0.000343505	0.00156167
cg22188603	0.00223462	0.000695215	0.00156658
cg22947124	-0.0069993	0.00217845	0.0015733
cg15151778	0.00111982	0.000348546	0.00157407
cg04818882	-0.000359244	0.000111828	0.00157595
cg25343227	0.00398365	0.00124108	0.0015896
cg02519263	0.00546592	0.00170381	0.00159884
cg22732731	0.00199399	0.000621582	0.00159952
cg23887149	0.00165394	0.000515641	0.00160159
cg25317631	0.00419011	0.00130683	0.00160799
cg08354187	-0.00213014	0.000664449	0.00161032
cg23929317	0.00235602	0.000735228	0.00161773
cg18708744	-0.00119938	0.000374354	0.00162089
cg26333641	-0.00186472	0.000582024	0.00162105
cg14841011	0.0030115	0.000940071	0.00162297
cg26711230	-0.00237933	0.000742781	0.00162408
cg04193309	-0.000547642	0.000170987	0.00162648
cg19536652	-0.00055016	0.000171824	0.00163149
cg18189591	-0.00330908	0.00103378	0.00163653
cg24406391	0.00237955	0.00074356	0.00164046
cg21383341	0.00177191	0.00055369	0.00164061
cg14864302	-0.00177891	0.000555941	0.00164254
cg19847643	-0.000897194	0.00028039	0.00164258
cg03846951	0.000902668	0.00028218	0.00164745
cg00882665	0.00376927	0.00117857	0.00165136
cg16565382	-0.0022367	0.000699465	0.00165381
cg09356124	0.00227841	0.000712534	0.00165439
cg15371026	-0.00819081	0.00256166	0.00165521
cg17210604	0.00132471	0.000414359	0.00165767
cg06189175	-0.00666067	0.00208342	0.00165783
cg02287693	-0.00541717	0.00169458	0.00165903
cg11201772	-0.000785656	0.000245861	0.00166573
cg01752665	-0.00111563	0.000349394	0.00167931
cg19288921	0.00287747	0.00090147	0.00168513
cg21266616	-0.00197141	0.000617664	0.00168652
cg07480754	0.00142134	0.000445375	0.00168867
cg18596686	-0.000402566	0.000126154	0.00169009
cg22623303	-0.00158281	0.000496057	0.00169168
cg26579892	-0.00150635	0.000472197	0.00169561
cg16816226	0.00238552	0.000747931	0.00169887
cg14101940	-0.0037986	0.00119101	0.00169939
cg20917348	0.00434307	0.00136199	0.00170288
cg12860635	0.00285681	0.000895926	0.00170341
cg02149509	-0.00254326	0.000797644	0.00170459
cg10443159	-0.00253222	0.000794326	0.00170783
cg23669517	-0.000521167	0.000163557	0.00171572
cg19047226	-0.00232989	0.000731285	0.00171818
cg05804440	-0.00161952	0.000508352	0.00171929
cg16000702	-0.00321548	0.00100943	0.00172147
cg04865565	-0.00124802	0.000391791	0.00172161
cg05299185	-0.000413515	0.000129883	0.00173095
cg16638945	-0.00233623	0.00073402	0.0017364
cg12032396	0.00140839	0.000442866	0.00175129
cg03268063	-0.00478963	0.00150663	0.00175768
cg18517766	0.00164351	0.000516996	0.00175821
cg19302410	0.0033071	0.00104062	0.0017636
cg01687862	0.00357058	0.00112381	0.00176814
cg26683316	-0.000644767	0.00020303	0.00177678
cg13335329	-0.00316059	0.000995606	0.00178361
cg03763518	-0.00548905	0.0017293	0.00178583
cg26133372	-0.000975927	0.000307486	0.00178739
cg08567916	0.000269744	8.50054e-05	0.00179106
cg00656860	0.00474618	0.00149591	0.00179385
cg21151017	0.00134549	0.000424255	0.0018018
cg18097327	-0.00142972	0.000450843	0.00180305
cg23048494	0.00289618	0.000913452	0.00180663
cg19529709	-0.00423664	0.00133631	0.00180773
cg05617980	0.00420374	0.00132608	0.00180984
cg05792861	-0.00232932	0.000734965	0.00181423
cg02383302	-0.000627745	0.000198084	0.00181548
cg00254888	-0.002897	0.000914273	0.00181816
cg13937164	0.00312328	0.000985788	0.00182008
cg14529730	-0.00121379	0.000383161	0.00182281
cg10515332	-0.00490692	0.0015492	0.00182554
cg05261759	0.00273147	0.00086242	0.00182652
cg19299566	0.00141412	0.000446513	0.0018276
cg13402155	-0.000925478	0.000292289	0.00183193
cg22037779	0.000630862	0.000199319	0.00183923
cg12655375	-0.00212028	0.000669914	0.0018397
cg03190513	-0.00110437	0.000348984	0.00184256
cg25925896	0.000767312	0.000242474	0.00184264
cg15059639	0.00951308	0.00300807	0.00185457
cg03822622	0.00326796	0.00103339	0.00185539
cg12109260	-0.00587899	0.00185919	0.00185693
cg04235625	0.00234502	0.000741977	0.00186673
cg18132787	0.00136045	0.000430463	0.00186712
cg08839808	-0.00529793	0.00167644	0.00186832
cg26897904	0.00294341	0.00093139	0.00186833
cg07709358	-0.00269264	0.000852088	0.00186945
cg27579618	-0.00118411	0.000374832	0.0018756
cg13001868	0.0021219	0.000671762	0.00187763
cg09704049	-0.00142022	0.000449656	0.00187913
cg07681696	0.00142485	0.000451178	0.00188152
cg21833107	0.00187088	0.000592462	0.00188306
cg12189255	-0.00286226	0.000906412	0.00188315
cg03599855	-0.00249575	0.000790404	0.00188454
cg01069459	0.00145755	0.000461612	0.00188478
cg17698643	-0.000617518	0.00019557	0.00188481
cg17133724	0.00163027	0.000516323	0.00188522
cg15609462	0.00198711	0.000629385	0.00188668
cg03722643	0.000503379	0.000159452	0.00188838
cg20319604	-0.00114283	0.000362152	0.00189609
cg10106284	-0.00507963	0.00160968	0.00189614
cg08869056	-0.00191253	0.000606143	0.00189874
cg26583705	-0.00373768	0.00118463	0.00189932
cg05559557	0.00137703	0.000436445	0.00189959
cg05970916	-0.00259711	0.000823157	0.00189987
cg02383173	-0.00486113	0.00154089	0.00190172
cg20591745	-0.00364812	0.0011564	0.00190195
cg10733063	-0.00183394	0.000581364	0.00190302
cg03044069	-0.000555591	0.000176162	0.00190728
cg22925639	-0.00308863	0.000979926	0.0019194
cg06340365	0.00141252	0.00044823	0.0019229
cg15197342	0.000494007	0.00015677	0.00192405
cg10276400	0.00122398	0.000388504	0.00192808
cg00219585	-0.00421866	0.00133964	0.00193685
cg05340438	-0.00152879	0.00048551	0.00193845
cg07797518	0.00210079	0.000667262	0.00194138
cg13446533	0.0019295	0.000612884	0.00194226
cg00111335	-0.000668265	0.00021237	0.00195192
cg11802583	-0.00129193	0.000410586	0.0019528
cg15468925	-0.000399251	0.000126891	0.00195367
cg21480982	-0.000583291	0.000185395	0.00195503
cg14562327	0.002134	0.000678293	0.00195547
cg19583265	-0.00485567	0.0015435	0.00195704
cg06853602	0.00329058	0.00104602	0.00195749
cg26270195	-0.000637108	0.000202542	0.00195915
cg13982601	-0.00192972	0.000613625	0.00196403
cg02823728	-0.000370118	0.000117703	0.00196582
cg10640168	-0.00150959	0.000480079	0.00196608
cg05423209	-0.00071971	0.000228902	0.00196779
cg12738609	0.00111545	0.000354785	0.00196899
cg20906495	-0.0013271	0.00042227	0.00197682
cg08126211	-0.0049759	0.00158337	0.00197787
cg23545258	-0.00151145	0.000481013	0.00198039
cg07755735	0.00757657	0.00241173	0.00198463
cg25115135	0.00265214	0.000844395	0.0019889
cg14718170	0.00545431	0.0017373	0.00199753
cg09958470	-0.00489706	0.00155987	0.00199834
cg02631921	-0.00314391	0.00100187	0.00200726
cg09016797	0.00354197	0.00112878	0.00200824
cg18413659	0.00148976	0.000474833	0.00201115
cg00345344	0.00239555	0.000763546	0.00201137
cg05783384	0.00555681	0.00177127	0.0020127
cg00666685	-0.000146011	4.65579e-05	0.00201973
cg03476673	0.00288771	0.000921	0.0020243
cg21604516	-0.00232674	0.000742142	0.00202588
cg01854842	-0.00053285	0.000170003	0.00203118
cg19590140	0.00267495	0.000853616	0.00203563
cg12890650	-0.000746717	0.0002383	0.00203667
cg00557308	-0.00067306	0.000214944	0.00205104
cg26313188	-0.00341717	0.00109146	0.00205432
cg14329783	0.00747582	0.00238859	0.00206115
cg00147850	0.0022209	0.000709693	0.00206388
cg20452558	0.0014734	0.000470846	0.00206466
cg25104233	-0.00147903	0.000472759	0.00206976
cg17530639	-0.00181814	0.000581174	0.00207045
cg23962849	-0.00122301	0.00039094	0.00207065
cg09136052	-0.00172117	0.000550201	0.0020714
cg17753974	-0.00211159	0.000675033	0.00207225
cg16604035	0.00192818	0.000616494	0.00207545
cg08454344	-0.00190671	0.000609757	0.00207981
cg13640690	-0.00444541	0.0014217	0.00208089
cg00082178	-0.00179219	0.000573526	0.00209413
cg17400559	0.00189074	0.000605146	0.00209694
cg03704379	-0.0015925	0.000509738	0.00209881
cg04902871	0.00356986	0.00114267	0.00209891
cg17242596	0.00493252	0.0015796	0.00210906
cg05773442	-0.000289681	9.27955e-05	0.00211542
cg14536097	-0.00146294	0.000468636	0.00211549
cg13123962	-0.00210904	0.00067562	0.00211585
cg02507952	-0.00247765	0.000793781	0.00211798
cg10822339	-0.00192111	0.000615541	0.00212013
cg18113101	-0.00383582	0.00122914	0.00212205
cg05709720	-0.00207264	0.000664233	0.00212462
cg22026450	0.0024714	0.000792043	0.00212514
cg13390326	0.00200853	0.000643876	0.00213088
cg06385202	0.00438514	0.00140634	0.00213993
cg07836661	0.000179462	5.75546e-05	0.00213997
cg04725442	-0.00101941	0.000327036	0.0021468
cg03822950	0.00078614	0.000252206	0.00214722
cg00220225	0.00480368	0.00154122	0.00214892
cg07205670	-0.00352647	0.00113155	0.00215111
cg25738116	-0.00385646	0.00123746	0.00215156
cg06393879	0.00280528	0.000900687	0.0021642
cg21156320	0.000996115	0.00032001	0.002177
cg09409585	-0.00406212	0.00130529	0.002182
cg04542290	-0.00114781	0.000368864	0.0021841
cg16834726	-0.00500265	0.00160779	0.00218568
cg02675173	-0.0032644	0.00104917	0.00218626
cg02187844	-0.00355311	0.00114255	0.00219766
cg03048432	-0.00403754	0.00129834	0.00219785
cg09808774	0.00261188	0.000839939	0.00219906
cg05513274	-0.00289223	0.000930618	0.00221141
cg25400358	0.00232581	0.000748582	0.00221781
cg22316451	-0.00137218	0.00044167	0.00221885
cg00833989	0.00157594	0.000507406	0.00222545
cg24063120	-0.00160622	0.000517177	0.00222642
cg15888472	-0.000635541	0.000204655	0.00222862
cg23519329	0.00122087	0.000393423	0.00224464
cg08485899	-0.00195352	0.000629653	0.00224935
cg07536102	-0.00308889	0.000995924	0.00225658
cg27176246	-0.00125637	0.000405083	0.00225675
cg27303272	0.00174658	0.000563147	0.00225702
cg03313271	-0.00535037	0.00172518	0.00225797
cg25185057	-0.00144612	0.000466347	0.00226083
cg02193762	-0.000405557	0.000130791	0.00226175
cg08358392	0.00447151	0.00144211	0.00226282
cg00094751	-0.00123602	0.000398695	0.00226645
cg26891598	-0.00103158	0.000332833	0.00227197
cg25036483	-0.000421769	0.0001361	0.00227508
cg11301337	0.0026515	0.000855623	0.00227551
cg16258545	0.00178092	0.000574776	0.00227878
cg03775991	-0.00735634	0.00237443	0.00228105
cg10635145	-0.00609298	0.00196793	0.00229582
cg17393083	-0.00250503	0.000809163	0.00229802
cg19975917	-0.00125402	0.000405119	0.00230095
cg26430305	-0.00504725	0.00163073	0.00230344
cg08216768	-0.00129868	0.000419691	0.00230872
cg23893897	-0.0013995	0.000452295	0.00230985
cg22867629	0.0043983	0.00142169	0.00231351
cg24516399	-0.00257837	0.000833578	0.0023178
cg19403244	-0.00251044	0.000811671	0.00231933
cg02478836	0.00158906	0.000513878	0.00232409
cg12276298	-0.000390098	0.000126154	0.00232445
cg10504805	0.00337579	0.00109222	0.00233547
cg08127422	-0.0024606	0.000796138	0.00233613
cg15389528	0.00225604	0.000729965	0.00233652
cg26411522	0.00188753	0.00061075	0.00233727
cg05845615	-0.00180757	0.000584967	0.0023408
cg01368219	0.00359409	0.0011632	0.00234227
cg05435993	0.0020716	0.000670512	0.00234422
cg27090289	-0.000184569	5.97406e-05	0.00234475
cg17783031	-0.000756123	0.00024482	0.00235242
cg26773342	0.00150586	0.00048772	0.00235938
cg05004142	0.011062	0.00358323	0.00236229
cg02599912	0.00117892	0.000381927	0.00236533
cg10866062	0.0037149	0.00120392	0.00237352
cg10638439	-0.000398757	0.000129302	0.00238672
cg12676322	0.00441665	0.0014324	0.00239083
cg07870914	0.00342325	0.0011103	0.00239249
cg17722033	-0.000620594	0.000201285	0.00239264
cg09656274	0.002203	0.000714646	0.00239647
cg19630242	-0.00285538	0.000926561	0.00240376
cg13777668	0.00119392	0.000387458	0.00240585
cg03128823	-0.000507871	0.000164825	0.00240693
cg19600528	0.00165405	0.000537042	0.00241731
cg08387835	-0.00719507	0.00233629	0.00241904
cg05180153	-0.000363792	0.000118126	0.0024192
cg20786495	-0.0021618	0.00070198	0.00242005
cg09249675	0.00153027	0.000496954	0.00242214
cg27413508	0.00516435	0.00167739	0.00242594
cg07116631	0.00483222	0.00157002	0.00243369
cg26227225	0.00960448	0.00312069	0.00243464
cg13745593	-0.00183491	0.000596235	0.00243602
cg09280976	0.00388017	0.00126105	0.00244046
cg16412670	-0.00164098	0.000533386	0.00244348
cg06966363	0.00124262	0.00040395	0.00244625
cg11228872	-0.000417859	0.000135885	0.00245475
cg26236504	-0.00078123	0.000254055	0.00245504
cg16039972	-0.000893919	0.00029073	0.00245743
cg17514766	0.000739552	0.00024054	0.00245893
cg05643373	0.0020581	0.000669475	0.00246167
cg01907426	0.0019917	0.000648004	0.00246648
cg03729670	0.00155221	0.000505069	0.00246899
cg02145668	0.00356262	0.00115934	0.00247122
cg12050508	0.0019367	0.000630243	0.00247154
cg02897675	0.00129341	0.000420925	0.00247278
cg21845182	0.00236912	0.000771065	0.00247478
cg24994111	-0.00028218	9.18526e-05	0.00247814
cg18555411	0.00179149	0.00058324	0.00248193
cg17427002	-0.0015823	0.000515156	0.0024829
cg20263435	-0.000222634	7.24846e-05	0.00248303
cg14845962	0.00406425	0.00132329	0.00248425
cg17386710	-0.00121752	0.000396431	0.00248505
cg19407392	-0.00308611	0.00100537	0.00249763
cg24144419	-0.00379638	0.00123678	0.002498
cg00078270	-0.000635308	0.000206974	0.00249857
cg09025327	0.00242927	0.000791437	0.00249908
cg12884551	0.0058814	0.00191619	0.00250006
cg01716465	0.00183121	0.000596674	0.00250237
cg24539090	0.00381503	0.00124314	0.00250365
cg16751098	0.00107709	0.000350986	0.00250444
cg20741105	0.00493074	0.00160684	0.00250583
cg17454942	-0.00399765	0.00130309	0.00251189
cg12614711	0.000826183	0.000269312	0.00251243
cg18339838	0.00027939	9.10793e-05	0.00251413
cg22817638	0.00391731	0.00127703	0.00251439
cg07059875	0.00394879	0.00128751	0.00251841
cg07661899	0.00150812	0.000491841	0.00252426
cg16083447	0.000974748	0.000317904	0.00252512
cg14856606	-0.00436822	0.00142475	0.0025268
cg13709646	0.00119303	0.000389248	0.00253477
cg24412650	0.00133846	0.000436718	0.00253599
cg02173094	0.00209213	0.000682652	0.00253679
cg16368020	0.000447105	0.000145941	0.00254568
cg26494138	-0.00409793	0.0013379	0.00255094
cg12173604	0.00208211	0.00067982	0.00255265
cg03467027	-0.00393954	0.00128649	0.00255664
cg09108404	0.00156014	0.000509583	0.00256183
cg04678743	0.00226155	0.000738778	0.00256513
cg09616795	-0.000479333	0.000156624	0.00257159
cg02598797	-0.00138819	0.000453611	0.00257233
cg21561712	0.00215724	0.000704921	0.00257275
cg05454975	-0.000813321	0.000265802	0.00257592
cg07395004	-0.000540657	0.000176696	0.0025764
cg24247472	-0.000508552	0.000166224	0.00257945
cg17807824	-0.000855804	0.000279731	0.00257989
cg23470520	0.00371897	0.0012158	0.00258417
cg14817783	-0.0020328	0.000664635	0.00258692
cg06979680	0.00186933	0.00061121	0.00258782
cg03532709	0.00141717	0.000463503	0.00259509
cg24242519	-0.00286618	0.000937579	0.00259944
cg03018771	0.00289977	0.000948574	0.00259962
cg01804452	-0.00143757	0.00047028	0.00260075
cg03105999	-0.00120877	0.000395437	0.00260105
cg16700673	0.000340841	0.000111503	0.00260123
cg16444103	0.00253831	0.000830428	0.00260251
cg05256420	0.00434099	0.00142062	0.00261005
cg00050496	0.0035079	0.00114801	0.00261069
cg22892539	0.00273754	0.000895952	0.00261215
cg05656251	0.00277568	0.000908621	0.00261729
cg22332045	0.00301076	0.000985576	0.00261733
cg20697044	0.00254947	0.000834649	0.00261965
cg23841066	-0.00053352	0.000174676	0.00262137
cg15879620	-0.00260012	0.000851377	0.00262403
cg07617560	-0.000614617	0.000201256	0.00262501
cg26401551	-0.000318962	0.000104453	0.00262714
cg00064415	0.00078042	0.000255669	0.0026369
cg06964954	-0.00170813	0.000559609	0.00263783
cg15139179	-0.00226117	0.000741274	0.00265422
cg14039301	0.00235627	0.00077249	0.00265562
cg05588341	-0.00237165	0.000777535	0.0026557
cg24341615	-0.00268061	0.000878841	0.00265607
cg06766016	0.00329843	0.00108142	0.00265673
cg02676167	0.0015886	0.000520866	0.00265814
cg25767906	-0.0027501	0.000901721	0.00265891
cg05392435	-0.00235548	0.000772371	0.00266023
cg25196508	-0.00151528	0.000497068	0.00267068
cg19946694	-0.00467473	0.00153362	0.00267286
cg00626119	0.00218402	0.000716516	0.00267334
cg17973565	0.000319674	0.000104915	0.00268287
cg09636459	0.0019592	0.000643054	0.00268524
cg05726756	0.00173287	0.000568998	0.00269563
cg24902478	0.00522011	0.00171438	0.00270057
cg26091030	-0.00227329	0.000746628	0.00270183
cg15449850	0.00127488	0.000418738	0.00270341
cg20351875	-0.00447064	0.00146847	0.00270458
cg20158366	0.00137688	0.000452447	0.00271529
cg15664967	-0.000462895	0.000152111	0.00271561
cg06443354	-0.00213744	0.000702385	0.00271573
cg01809845	-0.000705341	0.00023179	0.00271665
cg00569500	0.0023847	0.000783741	0.00271923
cg04504312	0.00159557	0.000524441	0.0027217
cg10997906	0.00524749	0.00172483	0.00272262
cg10584805	0.00202243	0.000664857	0.00272614
cg01965872	-0.000216911	7.13197e-05	0.00273059
cg16663022	-0.00204019	0.000670814	0.00273077
cg24902196	0.00234667	0.000771624	0.00273218
cg18130076	-0.000391854	0.000128851	0.00273271
cg12835845	0.00055599	0.000182827	0.00273328
cg09831875	0.000478453	0.000157338	0.00273464
cg09022552	-0.00138455	0.000455313	0.00273492
cg08884752	0.00326435	0.00107357	0.00273706
cg11668876	0.00142163	0.000467548	0.00273727
cg16001689	-0.00475973	0.00156553	0.00273963
cg14259520	-0.00114806	0.000377643	0.00274196
cg00585818	0.00101395	0.000333585	0.00274628
cg23265604	-0.000586819	0.000193079	0.00274883
cg21726037	-0.0037485	0.00123344	0.00275069
cg26137219	-0.00214414	0.000705687	0.00275659
cg01943029	0.00134846	0.000443826	0.00275745
cg14474158	0.00185967	0.000612102	0.00275835
cg15865742	-0.00200881	0.000661219	0.00275941
cg01075463	-0.00250463	0.00082462	0.0027658
cg10476989	-0.00263963	0.000869277	0.00277452
cg06126658	-0.00120107	0.000395612	0.0027774
cg27171474	-0.00144114	0.000474689	0.00277754
cg22463035	-0.00133838	0.000440913	0.00278177
cg00025155	-0.000785904	0.000258921	0.00278334
cg27391838	-0.00156026	0.00051406	0.00278446
cg27367952	-0.000813968	0.000268195	0.00278614
cg19978436	-0.00046707	0.000153899	0.00278675
cg04326540	-0.00312405	0.0010298	0.00279788
cg27222785	0.00201234	0.000663354	0.00279845
cg16490176	0.00199993	0.000659281	0.00279912
cg21606237	0.000878714	0.00028968	0.00280005
cg05506986	0.000284647	9.38503e-05	0.00280366
cg10504573	-0.00424102	0.00139853	0.00280804
cg12220178	-0.000196049	6.46804e-05	0.00282085
cg00510160	0.00283859	0.000936698	0.00282632
cg07823755	-0.00168674	0.00055672	0.00283205
cg24405636	-0.000791135	0.000261172	0.00283744
cg02467602	0.00278928	0.000920955	0.0028418
cg21385432	-0.00125349	0.000413917	0.00284457
cg06226095	-0.000725989	0.000239749	0.00284675
cg17259809	-0.000556671	0.000183836	0.0028472
cg23281432	-0.0030457	0.00100593	0.00285014
cg26784891	0.0016775	0.000554048	0.00285043
cg00603617	-0.00120109	0.000396725	0.0028523
cg19269039	0.00327075	0.00108068	0.00286064
cg14210001	0.00306053	0.00101123	0.00286095
cg16544859	-0.00111105	0.000367121	0.00286239
cg24038780	0.000437792	0.000144684	0.00286711
cg10653465	0.0025828	0.000853631	0.00286883
cg20833838	0.00495132	0.00163691	0.00287658
cg12990093	-0.00174011	0.000575289	0.00287693
cg19024575	0.00265612	0.000878254	0.00288099
cg07089275	-0.00542749	0.00179491	0.00288539
cg12282552	0.00325609	0.00107701	0.00289045
cg25802487	0.00303516	0.00100433	0.0029013
cg02921249	-0.00136806	0.000452691	0.00290146
cg03430923	0.00240345	0.00079535	0.00290313
cg24005914	-0.000570859	0.000188916	0.00290404
cg12655548	-0.00192663	0.000637639	0.00290645
cg23797577	0.000328414	0.000108726	0.00291495
cg12563372	-0.00471182	0.00155991	0.00291499
cg27198948	-0.000812656	0.000269096	0.00292064
cg09992746	-0.00152257	0.000504208	0.00292266
cg15079934	0.00250256	0.000828917	0.00292866
cg11944393	-0.000598752	0.000198325	0.00292885
cg26484017	-0.0017439	0.000577828	0.00293827
cg01217071	-0.00536463	0.00177804	0.00294621
cg03760191	-0.00202596	0.000671479	0.00294621
cg25072643	0.00193249	0.000640547	0.00294832
cg08124027	0.000781505	0.000259053	0.00294977
cg12525474	-0.00326629	0.00108327	0.00296424
cg08348959	-0.000189523	6.28561e-05	0.00296442
cg19321126	-0.000486085	0.000161216	0.00296518
cg00339695	-0.00349186	0.00115821	0.00296744
cg00941576	0.00159566	0.000529289	0.00296881
cg17291423	-0.00573986	0.001904	0.00296965
cg10252059	-0.000675494	0.000224103	0.00297349
cg00004089	0.00255743	0.000848463	0.00297372
cg22834443	-0.00274338	0.000910509	0.00298462
cg01790353	-0.00217789	0.000722909	0.00298786
cg03564727	-0.00396642	0.00131669	0.00299027
cg06936155	-0.00225766	0.000749511	0.00299245
cg16643473	-0.00696863	0.0023136	0.00299391
cg08965655	-0.00331043	0.00109932	0.0030002
cg14699765	-0.00313544	0.00104125	0.00300141
cg03449631	0.00069244	0.000229989	0.0030059
cg03597174	0.005492	0.00182426	0.00300785
cg15895565	-0.000606416	0.00020145	0.00301054
cg01881474	0.00231618	0.000769586	0.00301625
cg02203224	-0.00240638	0.000799558	0.00301635
cg22467534	-0.00202662	0.000673382	0.00301663
cg10585371	-0.00242045	0.000804281	0.00301807
cg00474218	0.00343939	0.0011431	0.00302402
cg16593628	-0.00201042	0.00066857	0.00304083
cg08282512	-0.00416882	0.0013865	0.00304403
cg21282883	-0.000429196	0.000142766	0.00304799
cg21706038	-0.00127132	0.000422924	0.00305049
cg19644336	0.00137694	0.000458066	0.00305098
cg20128365	-0.00444568	0.00147896	0.00305115
cg04177456	-0.00149733	0.000498145	0.00305257
cg21661768	0.00310335	0.00103257	0.00305581
cg04391048	-0.00570086	0.00189716	0.00306076
cg02358323	0.00297254	0.000989255	0.00306197
cg00498392	0.00134264	0.000446836	0.0030624
cg05860115	0.00192503	0.000640723	0.00306532
cg08737743	-0.00303013	0.00100867	0.00306894
cg14124917	-0.00222333	0.000740115	0.00306953
cg21908344	-0.00460099	0.00153171	0.00307151
cg14285412	-0.00142831	0.000475713	0.00308453
cg12272160	-0.00193551	0.000644701	0.00308729
cg26279261	0.0034894	0.00116231	0.00308785
cg13089661	-0.00341651	0.00113803	0.00308789
cg00574328	-0.00249003	0.000829445	0.0030886
cg01231125	-0.0022442	0.000747616	0.00309085
cg25975192	-0.00164777	0.000549046	0.00309718
cg25232043	-0.00607433	0.00202406	0.00309813
cg01288674	-0.000836696	0.000278819	0.00310006
cg11084474	0.00292916	0.000976169	0.00310194
cg10401017	-0.00374569	0.0012483	0.00310223
cg00145683	0.00190355	0.00063441	0.00310349
cg03094193	0.00322853	0.00107611	0.00310645
cg03186440	-0.00214735	0.000715851	0.00311117
cg23903129	0.0034403	0.00114694	0.0031127
cg17018464	-0.000428572	0.00014288	0.00311303
cg19990379	-0.000764376	0.000254846	0.00311456
cg11017500	-0.00139423	0.000464954	0.00312151
cg17396797	0.00443338	0.00147849	0.00312207
cg16577509	-0.00062367	0.000208024	0.00312716
cg12179353	-0.00303705	0.00101321	0.00313307
cg05977376	0.00308136	0.00102803	0.003134
cg21267551	0.00237649	0.00079318	0.00314577
cg13383851	0.00123982	0.000413843	0.00314872
cg21292337	0.000726708	0.00024259	0.00315101
cg15559979	0.00205586	0.000686317	0.00315231
cg07012898	0.00434567	0.00145086	0.0031547
cg05195566	0.00121965	0.000407197	0.00315488
cg12150457	-0.0046572	0.00155502	0.00315767
cg10352303	0.00221772	0.00074054	0.00315977
cg06932455	-0.0023434	0.000782578	0.00316234
cg23345631	-0.00208366	0.000695842	0.00316251
cg24095120	0.00344665	0.00115103	0.00316297
cg03870138	-0.000474192	0.000158367	0.00316428
cg10935494	0.0035446	0.00118383	0.00316517
cg18568653	-0.000799482	0.000267013	0.0031653
cg20255272	-0.00369542	0.00123421	0.00316542
cg08750493	-0.00237337	0.000792858	0.00317256
cg00011616	-0.000458097	0.000153062	0.00317787
cg01978368	-0.000335688	0.000112167	0.00317925
cg10448880	-0.00170679	0.000570466	0.00318754
cg03222965	0.00314613	0.00105162	0.00318973
cg07727872	-0.000251765	8.41709e-05	0.0031954
cg27344462	-0.001683	0.000562803	0.00320274
cg13208151	0.00310805	0.00103954	0.00320815
cg05744487	0.000963033	0.000322114	0.00320929
cg02538825	-0.000557895	0.000186625	0.00321262
cg18440902	-0.00117906	0.000394453	0.00321551
cg12876533	-0.00395051	0.00132164	0.00321562
cg11749792	-0.00405575	0.00135692	0.00321723
cg14191134	-0.00241364	0.000807617	0.00322056
cg04307274	-0.00240696	0.000805522	0.00322584
cg05888252	0.00331795	0.00111062	0.00323191
cg16475925	-0.000358147	0.000119883	0.00323192
cg03001305	-0.00153509	0.000513847	0.00323202
cg12449325	-0.00113994	0.000381607	0.00323451
cg09168808	-0.00305228	0.00102235	0.0032511

## Sheet: Table S4
Table S4: Top 1000 face-age-CpG associations from EWAS Model 3 - full output available at https://www.ccace.ed.ac.uk/node/335
Beta, SE, and P are the regression coefficient, standard error, and p-value for the association between face-age (the predictor) and DNA methylation (the outcome)
Probe	Beta	SE	P
cg00871706	0.00151084	0.000304362	1.79215e-06
cg12405742	0.00567773	0.00116548	2.69582e-06
cg19583265	-0.00671846	0.00141246	4.44961e-06
cg23912186	-0.0037931	0.000812716	6.53229e-06
cg23743554	0.00683069	0.0014703	7.1562e-06
cg00669774	-0.00416845	0.000905535	8.56873e-06
cg27213549	0.00502825	0.00109252	8.60066e-06
cg12536786	-0.00290696	0.000633825	9.20338e-06
cg05036314	0.00300906	0.000664762	1.1832e-05
cg10233599	0.00177305	0.000393908	1.31514e-05
cg09781994	0.00321132	0.000713932	1.33224e-05
cg04207142	0.00418652	0.000935171	1.45567e-05
cg21678813	0.008119	0.00181674	1.50315e-05
cg22811818	-0.00211577	0.000475743	1.64425e-05
cg14518596	0.00346983	0.000782059	1.71706e-05
cg23449295	0.00451412	0.00101935	1.77737e-05
cg18180846	0.0044538	0.00100908	1.88795e-05
cg14522034	0.00435688	0.000991138	2.03167e-05
cg24775027	-0.00376824	0.000859	2.10842e-05
cg16564940	0.00280596	0.000639665	2.10984e-05
cg25272065	0.00227926	0.000521133	2.22453e-05
cg00585714	0.00334949	0.000769236	2.40701e-05
cg26333641	-0.00242094	0.000557599	2.53329e-05
cg03338754	0.006173	0.00142282	2.56586e-05
cg02116225	-0.00269797	0.000624975	2.80105e-05
cg14457311	0.00615372	0.00142567	2.80747e-05
cg07416325	-0.00400002	0.000930957	3.03962e-05
cg15418980	0.00354043	0.00082882	3.36142e-05
cg15635876	-0.000660425	0.000154744	3.41281e-05
cg05477174	0.00665917	0.00156564	3.6176e-05
cg13582446	0.00107898	0.000254212	3.74901e-05
cg07050917	-0.00184351	0.000434463	3.76703e-05
cg13893358	0.00647033	0.00152499	3.77204e-05
cg21961694	-0.00605752	0.00142824	3.79632e-05
cg07116631	0.00679137	0.0016027	3.85455e-05
cg11784214	-0.00226591	0.000537052	4.14575e-05
cg13583523	-0.0038907	0.000923535	4.25149e-05
cg21597152	-0.00386146	0.000916681	4.25818e-05
cg03720950	-0.00192886	0.000457992	4.27336e-05
cg05390183	-0.00444187	0.00105703	4.43494e-05
cg20838631	0.0055946	0.00133311	4.53361e-05
cg23811512	-0.00574121	0.00137369	4.85398e-05
cg22674110	0.00431428	0.00103247	4.86924e-05
cg04826345	-0.0057684	0.00138236	4.98108e-05
cg27180671	-0.00330721	0.000792628	4.98876e-05
cg13001868	0.00290312	0.000697851	5.2383e-05
cg16219182	-0.00171225	0.000411763	5.27459e-05
cg04011338	0.00416772	0.00100395	5.42251e-05
cg11218619	0.00596466	0.00143735	5.45539e-05
cg13012868	0.00297037	0.000716699	5.56925e-05
cg16048851	0.00200376	0.000484038	5.67618e-05
cg26923428	-0.00416219	0.00100735	5.85352e-05
cg18402261	0.0037694	0.000916625	6.31943e-05
cg22834443	-0.00357197	0.00086864	6.32237e-05
cg13446584	0.00354189	0.000866071	6.90298e-05
cg11937107	0.00792351	0.00193798	6.93137e-05
cg06990782	-0.00194665	0.000476365	6.98758e-05
cg06893296	0.00505899	0.00123873	7.05471e-05
cg16455444	0.0042804	0.00105065	7.33273e-05
cg22936016	-0.00172847	0.000425168	7.58367e-05
cg24069724	0.00197418	0.000486411	7.78348e-05
cg03636488	0.00576487	0.00142045	7.78886e-05
cg10766546	0.00144576	0.000357714	8.31269e-05
cg23493260	-0.00234947	0.000581422	8.33663e-05
cg13522776	-0.00192157	0.000475612	8.35924e-05
cg17118478	-0.00317979	0.000788376	8.58347e-05
cg03066788	0.00530115	0.00131438	8.58884e-05
cg25589371	-0.00212276	0.000527669	8.93529e-05
cg08334575	0.00142927	0.000355672	9.08805e-05
cg13643452	0.00416997	0.00103891	9.2531e-05
cg17895446	-0.00534689	0.00133285	9.33167e-05
cg22310279	0.00212854	0.000530638	9.34324e-05
cg07939626	0.00597568	0.00149224	9.58945e-05
cg10908953	0.00269953	0.000674345	9.63816e-05
cg15045441	0.00361835	0.000903957	9.65266e-05
cg23071120	0.00258546	0.000645955	9.66172e-05
cg11412853	0.00383659	0.000959666	9.83771e-05
cg13845351	-0.00395163	0.000989125	9.94201e-05
cg24280832	0.00676005	0.00169728	0.000104167
cg05890484	0.00459559	0.00115525	0.000106126
cg25756066	0.00427192	0.00107407	0.000106396
cg18506678	0.00696253	0.00175153	0.0001073
cg02049405	0.00700605	0.00176505	0.000109693
cg10139651	0.00184036	0.000463876	0.000110526
cg26878967	-0.00115881	0.000292103	0.00011061
cg23151353	-0.000923225	0.000233131	0.000113607
cg09277575	-0.00406906	0.00102851	0.000115278
cg08201851	-0.00181251	0.000459033	0.000118708
cg08456817	0.0054109	0.00137059	0.000119018
cg08770757	-0.00533646	0.00135306	0.000120775
cg23558213	0.00517657	0.00131253	0.000120791
cg21043657	-0.00700221	0.00177788	0.000123311
cg14187972	0.00725244	0.00184191	0.000123805
cg24752923	-0.00207494	0.000526991	0.000123861
cg20208853	-0.00169008	0.000429302	0.000124111
cg11824191	0.00390042	0.000991684	0.000125855
cg19585312	-0.00186395	0.000473985	0.000126152
cg01806859	-0.00339554	0.000864398	0.000128215
cg08458630	-0.00221115	0.000563081	0.000128864
cg23203234	-0.00303206	0.00077256	0.000129935
cg03430923	0.00277856	0.000708914	0.00013253
cg05997793	0.00441202	0.00112825	0.00013741
cg10224311	0.00206802	0.000529034	0.000137835
cg27650171	0.00399205	0.00102144	0.000138246
cg16744741	0.00539064	0.00137932	0.000138277
cg18132787	0.00176108	0.000451119	0.000140588
cg18116154	0.00298013	0.000763532	0.000140964
cg27277859	0.00439034	0.00112492	0.000141125
cg21332334	0.00208013	0.000533015	0.000141234
cg06981033	0.00197919	0.000507425	0.000142363
cg05511148	-0.00465908	0.00119697	0.000146741
cg14286335	-0.00529361	0.00136071	0.000147884
cg04101194	0.00174288	0.000448454	0.000150076
cg14288049	-0.00418644	0.00107769	0.000151082
cg24406391	0.00303203	0.0007811	0.000152726
cg21196581	-0.00240313	0.000619687	0.0001549
cg07056079	0.00369528	0.000953073	0.000155338
cg15177902	0.00248643	0.000641645	0.000156588
cg18179621	-0.00216817	0.00055953	0.000156646
cg12068346	0.00311183	0.000804926	0.000162009
cg12980411	-0.00143238	0.000370922	0.000164645
cg01441622	-0.00370529	0.000959542	0.000164738
cg24673600	-0.0023324	0.000604372	0.000166154
cg10508138	0.00399728	0.00103605	0.000166785
cg19788214	-0.000893412	0.000231611	0.000167301
cg26215967	0.00247524	0.000641785	0.000167659
cg03328673	-0.00629412	0.00163351	0.00016998
cg21784716	-0.00530129	0.00137593	0.000170135
cg25652701	0.00207948	0.000540586	0.000174091
cg27181183	0.00314864	0.000818753	0.00017477
cg15148371	-0.00332358	0.000864347	0.000175074
cg24816866	-0.00179196	0.000466323	0.000176672
cg01309328	-0.00420692	0.00109572	0.000178878
cg06996940	-0.00253684	0.000661391	0.00018143
cg06869505	-0.00317547	0.00082792	0.000181519
cg26819757	0.000614293	0.000160207	0.000182267
cg08994045	0.00304493	0.000794908	0.000184874
cg27493010	0.00455035	0.00118829	0.000185716
cg01991625	0.00373898	0.000976532	0.000186054
cg09354264	-0.00312663	0.000816635	0.000186164
cg19403244	-0.00326112	0.000852107	0.000187235
cg16273597	0.00330805	0.000864663	0.000188137
cg24255728	0.000901135	0.000235729	0.000190297
cg27312338	0.00419265	0.00109703	0.000190968
cg27061791	0.00706139	0.00184784	0.000191236
cg12303215	0.00401639	0.00105102	0.000191242
cg05842348	0.00310414	0.00081349	0.000195236
cg15204740	0.00349004	0.000915078	0.000196622
cg16563134	-0.00402942	0.00105661	0.000196898
cg16278716	-0.00190165	0.000498757	0.000197451
cg04482148	-0.00299058	0.000784663	0.000198541
cg04414349	-0.00207797	0.00054524	0.000198682
cg27253807	0.0045286	0.00118904	0.000200512
cg14043702	-0.00307741	0.000808434	0.000202002
cg08514594	-0.0033896	0.000890726	0.000202893
cg10314760	-0.00337773	0.000887908	0.00020386
cg05686379	-0.00151493	0.000398318	0.000204487
cg00246768	-0.00349421	0.000919496	0.000206905
cg27580905	-0.00261949	0.000689322	0.000206929
cg16933762	-0.00468105	0.00123183	0.000206949
cg03317402	-0.000658029	0.000173203	0.000207626
cg23962849	-0.00149009	0.000392573	0.000210305
cg02819734	-0.00356384	0.00093935	0.000211682
cg13676088	-0.00320932	0.000846585	0.000214074
cg26891598	-0.00128767	0.000339809	0.000215263
cg23639399	-0.000439896	0.00011617	0.000217428
cg16012719	0.00192243	0.000507875	0.000218579
cg19284767	-0.00233227	0.00061616	0.000218633
cg05346140	0.00251186	0.000663851	0.00021976
cg05261759	0.00339937	0.000898417	0.000219797
cg14643978	-0.00174335	0.000460838	0.000220393
cg11546621	0.00270395	0.00071493	0.000221107
cg24719366	-0.00151868	0.000401575	0.000221364
cg12381873	0.00414709	0.00109665	0.000221515
cg10582968	0.00118734	0.00031403	0.000222032
cg09219547	0.00529729	0.00140108	0.000222133
cg05264377	-0.00136445	0.000361422	0.000226775
cg18720617	-0.0031805	0.000842691	0.000227621
cg09575442	0.0017916	0.000474954	0.000229349
cg07709430	0.00302854	0.000803001	0.000229878
cg13375828	0.0037863	0.00100462	0.000232114
cg08119928	-0.00360661	0.000956966	0.000232196
cg21336434	-0.00411761	0.0010927	0.000232634
cg02580923	0.00528967	0.00140482	0.000235137
cg13714378	-0.00215346	0.000572382	0.000237816
cg14545963	0.00660912	0.00175804	0.000240361
cg25600902	0.0021863	0.000581562	0.000240367
cg04739953	0.00106465	0.000283303	0.000241569
cg01230243	0.00150461	0.000400379	0.000241598
cg10531073	0.00660824	0.00175878	0.000242201
cg03665360	-0.00193413	0.000515864	0.000249377
cg24042578	-0.00447148	0.00119435	0.000254386
cg06256880	-0.00359453	0.000960495	0.000255769
cg02650705	-0.00129178	0.000345314	0.000257155
cg20136100	0.000619397	0.000165619	0.00025811
cg12655375	-0.00263838	0.000705595	0.00025873
cg11418477	0.00199665	0.000534028	0.000259079
cg15986587	0.00636353	0.00170353	0.000262282
cg06244497	0.00332447	0.000890358	0.000263839
cg12860635	0.00353742	0.000947677	0.000264932
cg01757160	-0.0007448	0.000199701	0.000267992
cg17615744	0.000577106	0.000154761	0.000268538
cg10775551	-0.00146806	0.000394041	0.000271852
cg20661893	0.00221288	0.000595312	0.000280355
cg04426653	-0.00404175	0.00108769	0.000281634
cg22474886	0.00409072	0.00110088	0.000281708
cg02598797	-0.0017884	0.000481369	0.000282336
cg22928016	0.00282854	0.000761407	0.0002827
cg14434089	0.00308428	0.000830383	0.000283314
cg12210378	-0.00248924	0.000670524	0.000285273
cg26154670	0.00128397	0.000345911	0.000285831
cg14413050	-0.00797725	0.00215068	0.000288615
cg09962458	-0.00250239	0.000674675	0.000288774
cg08820801	0.00377744	0.00101872	0.000289816
cg11696108	0.00260896	0.000703875	0.000291361
cg14652587	0.00785679	0.00211983	0.000291603
cg05115679	-0.00293753	0.00079265	0.000291998
cg18469270	0.00489259	0.00132113	0.000294786
cg08950287	0.00277909	0.000750446	0.000294875
cg22078179	-0.00213063	0.000575341	0.000294881
cg12100026	-0.00237622	0.000641725	0.000295293
cg24215459	-0.00561634	0.00151757	0.000297429
cg12646452	-0.0040426	0.00109256	0.000298236
cg02507952	-0.00309568	0.000837109	0.000300475
cg18477797	-0.00384545	0.00103998	0.000300967
cg04035728	0.0041939	0.00113427	0.000301159
cg18708744	-0.00139742	0.000377959	0.000301327
cg02622074	0.00187273	0.000506551	0.000301607
cg01075463	-0.0031308	0.000847088	0.000302764
cg21949157	0.00467442	0.00126485	0.000303134
cg14223646	-0.00192447	0.000520776	0.000303381
cg04715572	-0.00272989	0.000738791	0.000303736
cg23981354	0.00414459	0.00112172	0.000303974
cg03493300	0.00626387	0.00169539	0.0003042
cg05792861	-0.00288595	0.000781486	0.000306133
cg20912517	0.00470445	0.00127412	0.000306773
cg12449325	-0.00149136	0.000404475	0.000312566
cg07059875	0.0050312	0.00136458	0.000312725
cg15360774	0.000612472	0.000166124	0.000312925
cg24709703	-0.000309517	8.39662e-05	0.000313622
cg08388507	-0.00281741	0.000764423	0.00031424
cg18845375	-0.00332534	0.000902299	0.000314533
cg17318716	-0.00180118	0.000488738	0.000314569
cg04304978	-0.00517026	0.00140297	0.000314742
cg16379311	0.00250309	0.000679268	0.000315025
cg25451249	0.00287947	0.000781897	0.000317661
cg24361620	-0.000800734	0.000217512	0.000319185
cg09860804	-0.00155323	0.000421995	0.000319954
cg22827707	-0.00128722	0.00034985	0.000321479
cg18502829	-0.00283208	0.000769736	0.000321564
cg06155356	0.00223421	0.000607257	0.000321683
cg07205670	-0.00435613	0.00118493	0.000325058
cg05757475	-0.00461779	0.00125717	0.00032873
cg24004368	0.00166583	0.000453641	0.000329946
cg01733284	-0.00342351	0.000932681	0.000331768
cg23406451	-0.00372959	0.00101693	0.000335491
cg03310242	0.0038872	0.00106097	0.000339961
cg19748424	0.00234403	0.000640088	0.000342148
cg20976833	-0.00281873	0.000769719	0.000342178
cg01808706	-0.0011219	0.000306443	0.000343371
cg18184053	-0.00363682	0.000993672	0.00034469
cg18095938	-0.00248679	0.000679465	0.000344758
cg18484300	-0.00420062	0.00114791	0.00034546
cg22844229	0.00115757	0.000316364	0.000345932
cg04059965	0.00043278	0.000118296	0.000346597
cg10300154	-0.00258085	0.00070581	0.000348928
cg26589028	0.00282788	0.000773433	0.000349308
cg15879620	-0.00294937	0.000806661	0.000349315
cg05878103	-0.00485367	0.00132763	0.0003498
cg23516560	-0.00492636	0.00134757	0.000349989
cg02544429	0.00144576	0.000395482	0.000350043
cg02116757	-0.00179077	0.000490055	0.000351899
cg07086353	0.00336312	0.000920354	0.000351971
cg09240095	0.00166447	0.000455626	0.000353257
cg08339076	-0.00263791	0.000722097	0.000353289
cg22639768	0.00184108	0.000504229	0.000355614
cg09704049	-0.00174006	0.000476635	0.000356329
cg06911121	0.00123505	0.000338556	0.000359843
cg15496079	-0.000567398	0.000155578	0.000361085
cg22791932	0.00246552	0.000676523	0.0003645
cg02019125	0.00478792	0.00131393	0.000365076
cg06691616	-0.00305506	0.000838724	0.000366985
cg13613388	0.00163248	0.000448238	0.000367658
cg26116447	0.00125757	0.0003454	0.000369074
cg27222785	0.00252152	0.000693139	0.000373181
cg17342759	-0.00303922	0.00083557	0.000373883
cg11802583	-0.00158576	0.000436033	0.000374553
cg01077841	0.000682564	0.000187711	0.000375287
cg00579717	0.00177343	0.000487735	0.000375554
cg22108469	0.00361305	0.000994836	0.000381295
cg13886954	-0.00689888	0.0018997	0.000381622
cg23683962	-0.00231091	0.000636353	0.000381715
cg13526756	-0.00390068	0.00107501	0.00038582
cg05905844	-0.00485613	0.00133851	0.000386494
cg26619262	-0.00302698	0.000834521	0.000387606
cg23892924	-0.00199336	0.000549588	0.00038787
cg05137466	0.00312555	0.000861876	0.000388657
cg08130968	-0.00242228	0.000668071	0.000389576
cg20814774	-0.00532413	0.00146919	0.000392271
cg04706201	0.00316637	0.000874005	0.000393709
cg09760422	0.00581777	0.00160666	0.000396232
cg08194933	0.00180977	0.000499832	0.000396609
cg26599989	0.00321849	0.000889472	0.000399934
cg24144070	0.00176653	0.000488221	0.000400114
cg21794222	-0.00265135	0.000732804	0.000400404
cg14846442	0.00599588	0.00165737	0.000400951
cg03870862	-0.00583841	0.00161441	0.000402762
cg06876311	-0.00517573	0.00143125	0.00040306
cg08451325	-0.00326425	0.000902782	0.000403738
cg19816290	0.00299853	0.000829939	0.000407792
cg23664396	0.00390175	0.00108012	0.000408693
cg05942551	-0.00146021	0.000404256	0.000409039
cg15031661	0.00259565	0.000718927	0.00041143
cg22670759	0.00513536	0.0014225	0.000411973
cg07234102	0.00145401	0.000402775	0.000412123
cg18018990	-0.00629061	0.0017427	0.000412545
cg26087524	-0.00422422	0.00117026	0.000412615
cg11624993	0.00313816	0.000869408	0.000412784
cg16623362	0.0035343	0.000979284	0.000413474
cg10785622	0.00361142	0.00100075	0.000413992
cg04140633	-0.00317778	0.000880964	0.000416291
cg08586892	0.00208126	0.000577066	0.000417086
cg13899143	-0.00197899	0.000548766	0.000417608
cg25032865	-0.00298343	0.000827575	0.000419443
cg03039556	-0.00220973	0.000613095	0.000420648
cg19826211	0.00126114	0.000349909	0.000420677
cg14487039	-0.00197365	0.000548169	0.000426344
cg10767164	-0.00293034	0.000813906	0.000426488
cg05709720	-0.00251018	0.000697678	0.0004302
cg03190513	-0.00132865	0.000369432	0.000432391
cg08813099	0.00217635	0.000605139	0.000432404
cg21528944	-0.00137938	0.000383611	0.000433457
cg02003460	-0.00313654	0.000872681	0.000435963
cg02676167	0.00194701	0.000541841	0.000437233
cg09821032	0.00188836	0.000525546	0.00043751
cg13383851	0.00155824	0.000433722	0.000438187
cg09817636	0.00405258	0.00112847	0.000440503
cg00882665	0.00443023	0.00123425	0.000443323
cg21057046	0.0034751	0.000968253	0.000443915
cg14221617	0.00261627	0.000729203	0.000445792
cg27553486	-0.00151341	0.000421901	0.00044696
cg09793594	0.000736657	0.000205375	0.0004473
cg06082050	0.0019557	0.000545269	0.00044766
cg08124027	0.000959101	0.000267423	0.000447988
cg00941576	0.00199274	0.000555775	0.000449484
cg24211908	0.00399548	0.00111467	0.000451176
cg23659957	-0.00127916	0.000356873	0.000451351
cg01231125	-0.00277531	0.000774324	0.000451637
cg06726231	0.00189635	0.000529152	0.000452305
cg08386422	-0.00326807	0.00091234	0.000454991
cg27356296	-0.00412827	0.00115281	0.000456675
cg05602161	-0.00292073	0.000815904	0.000458755
cg26484017	-0.00220064	0.000615413	0.000465065
cg07836661	0.000214993	6.01505e-05	0.000467749
cg20917348	0.00505328	0.00141381	0.000467762
cg26871973	0.00130404	0.000364941	0.000469345
cg24879882	0.0051489	0.00144101	0.000469617
cg13982037	-0.00381501	0.00106803	0.000471451
cg04579254	-0.00324638	0.000909004	0.000472547
cg08387285	0.000779435	0.000218246	0.000472553
cg18625409	-0.00389615	0.00109124	0.000474185
cg14567043	0.00504586	0.00141346	0.00047504
cg10242763	0.00320882	0.000900139	0.000483589
cg22194129	-0.00299386	0.000839966	0.000484508
cg15902390	0.00233084	0.000654066	0.000485614
cg22843950	0.00402128	0.00112855	0.000486265
cg09428031	0.00126366	0.000354751	0.000488211
cg10599770	0.0042692	0.00119895	0.00049049
cg20255272	-0.00439376	0.00123419	0.000491763
cg13852084	-0.00336552	0.000945851	0.000494985
cg07106369	-0.0014412	0.000405142	0.000496573
cg22764289	-0.00524651	0.00147503	0.000497265
cg20786495	-0.0026551	0.00074654	0.000497871
cg11851894	0.00140727	0.000395731	0.000498573
cg08959216	0.00367861	0.0010345	0.000498949
cg23850750	0.00377986	0.00106299	0.000499
cg21046358	-0.00627232	0.00176458	0.000501346
cg25722198	-0.000494082	0.000139046	0.000503437
cg22623303	-0.00190404	0.000536117	0.000506713
cg14689355	0.00132221	0.000372325	0.000507243
cg25979373	-0.0015795	0.000444817	0.000507851
cg16593628	-0.00242414	0.000682727	0.000508249
cg13392385	-0.00183363	0.000516579	0.000510244
cg25196508	-0.00187657	0.000528813	0.000511876
cg03550352	-0.00249201	0.000702323	0.000512594
cg22874305	-0.0030661	0.000864438	0.000514956
cg19340235	-0.00196176	0.000553337	0.000517867
cg26024566	0.00236904	0.000668315	0.000518827
cg15238012	-0.00365173	0.00103017	0.000518874
cg18933943	-0.00446289	0.0012591	0.000519385
cg08814170	-0.00541086	0.00152693	0.000520968
cg22817638	0.00465778	0.00131444	0.000521121
cg19590140	0.00320723	0.000905717	0.000525624
cg14845962	0.00492563	0.00139108	0.00052606
cg01541867	0.00468707	0.00132375	0.00052626
cg05799317	-0.00242882	0.000686208	0.000528583
cg13916352	-0.0024623	0.000696124	0.000532915
cg16793061	0.00311721	0.000881604	0.000535374
cg15284719	0.002737	0.00077423	0.000536721
cg07496457	-0.00236332	0.000668825	0.000539715
cg13123962	-0.00253383	0.000717132	0.000540195
cg26422469	-0.00141853	0.000401482	0.000540284
cg04718185	-0.00375915	0.00106403	0.000540881
cg21539903	-0.00258468	0.000731778	0.000542517
cg23343066	-0.00371958	0.00105317	0.000542995
cg20442289	-0.00234789	0.000664805	0.000543189
cg10761843	-0.00222886	0.000631124	0.000543438
cg00025155	-0.000962975	0.000272677	0.000543459
cg08567916	0.0003076	8.7102e-05	0.000543593
cg13800049	-0.000972222	0.000275499	0.000548453
cg26583705	-0.00445194	0.00126155	0.000548459
cg14720274	-0.00239991	0.000680239	0.000550207
cg24823679	0.00228156	0.00064672	0.000550476
cg17405586	-0.00236082	0.000669373	0.000552356
cg08500017	-0.00042864	0.000121537	0.000552535
cg01407332	0.00427845	0.00121319	0.00055292
cg10584805	0.00246717	0.000699636	0.000553423
cg01520924	0.00388986	0.00110339	0.000555332
cg09349723	-0.00327437	0.000928821	0.000555494
cg22964259	0.00287609	0.000816022	0.000557008
cg08889687	0.00525569	0.00149194	0.000560501
cg18054327	-0.00289247	0.000821315	0.000562406
cg24161925	0.00543647	0.00154401	0.000563878
cg00074818	0.00664776	0.00188864	0.000566144
cg10460350	0.00385247	0.00109477	0.000567918
cg00027466	-0.00226846	0.000644657	0.000568114
cg02525989	-0.00248755	0.00070692	0.000568141
cg01949993	0.00363066	0.00103298	0.00057636
cg03049917	-0.0033939	0.000965711	0.000577017
cg05808300	0.00199725	0.000568387	0.000578075
cg20435345	-0.00102593	0.000292042	0.000579986
cg25317631	0.00490259	0.00139582	0.000581216
cg19788934	-0.00380876	0.00108443	0.000581441
cg17870270	0.00135238	0.000385188	0.000583987
cg04772683	0.00179837	0.000512299	0.000585166
cg02803345	0.00248052	0.000706689	0.000585841
cg05247096	-0.00276757	0.000788582	0.000586857
cg20347343	-0.00267151	0.000761569	0.000590249
cg08717425	-0.002173	0.000619591	0.000591784
cg13337270	-0.00423607	0.0012081	0.000593356
cg20387069	0.00417182	0.00119015	0.000595655
cg12241125	-0.000770735	0.0002199	0.000596363
cg25456317	-0.00166922	0.000476265	0.000596647
cg17465305	0.00200228	0.000571725	0.00060212
cg18805894	0.00454306	0.00129724	0.000602316
cg00474218	0.00413967	0.00118261	0.000605743
cg26850677	-0.00280285	0.000800763	0.000606219
cg08908135	-0.00206172	0.000589445	0.000611496
cg03822950	0.000918135	0.000262526	0.000612402
cg18068537	0.00261639	0.000748163	0.000612882
cg07219769	0.00425796	0.00121763	0.000613198
cg09681977	0.00430712	0.00123193	0.000614659
cg21322654	0.00314613	0.000899862	0.000614678
cg18340188	-0.00152389	0.00043592	0.00061561
cg23429036	-0.00491208	0.00140626	0.000621627
cg24426691	0.00325377	0.000931808	0.000624033
cg10305311	0.000504923	0.000144606	0.000624416
cg20766179	-0.00306467	0.000877942	0.000626517
cg17530639	-0.00216752	0.000621086	0.000628393
cg22705959	0.00536188	0.0015365	0.000628858
cg14023556	0.00209401	0.000600087	0.000629201
cg00219585	-0.00489713	0.00140341	0.000629324
cg24349631	0.00678177	0.0019436	0.000629701
cg00741624	0.00407287	0.0011674	0.000630684
cg06967703	0.000839727	0.000240744	0.000632416
cg06769739	0.00334141	0.000958377	0.000635739
cg10613701	0.00197165	0.000565688	0.000638231
cg03074925	0.00286713	0.000822792	0.000639915
cg02273398	0.00433215	0.00124322	0.000639975
cg10716356	-0.00154286	0.000442783	0.00064029
cg06531741	-0.00282015	0.000809371	0.000640502
cg11293800	-0.0028976	0.000831898	0.000643292
cg12798040	0.00354955	0.00101919	0.000644185
cg15278798	-0.00191601	0.000550285	0.000646111
cg03163545	0.00259553	0.000745713	0.000648936
cg25471987	-0.00301693	0.000866887	0.000649855
cg19572157	-0.00338807	0.00097396	0.000653312
cg21984150	0.0023388	0.000672524	0.000655611
cg24228112	0.00164789	0.000473929	0.000656903
cg23079252	0.00736857	0.00211935	0.000657506
cg00155619	-0.0050923	0.00146538	0.000661446
cg15252429	0.00268834	0.000773646	0.000661853
cg15013544	-0.00266073	0.000766154	0.00066659
cg21383810	0.00212993	0.000613624	0.000670698
cg21249708	-0.00199532	0.000575031	0.000673329
cg07216112	0.00288	0.000829997	0.000673415
cg19332572	0.00560359	0.00161538	0.000675698
cg03613662	0.00592108	0.0017072	0.000677136
cg20381975	0.00301044	0.000867921	0.000677573
cg19694200	0.00261796	0.000754903	0.000677952
cg16005939	0.00372448	0.00107415	0.000679269
cg16432441	0.00246659	0.000711628	0.000682226
cg15085447	0.00199724	0.000576532	0.000686691
cg08440556	0.00191295	0.000552694	0.000694076
cg18039296	0.00289436	0.000836412	0.000695712
cg08901057	-0.000958208	0.000276912	0.000695985
cg24131595	0.0027779	0.00080326	0.000700938
cg11426157	-0.00158931	0.000459631	0.000702096
cg04493793	-0.00257179	0.000743766	0.000702105
cg15102593	0.00102371	0.000296151	0.000704764
cg11802842	-0.00117176	0.000338993	0.000705021
cg21093033	0.0039592	0.00114597	0.000709179
cg10497481	-0.00207346	0.000600273	0.000710838
cg06808585	0.00325251	0.000942267	0.00071678
cg04646173	-0.00633296	0.00183471	0.000716844
cg22925639	-0.0035815	0.00103762	0.000717166
cg25705836	0.00067624	0.000195941	0.000718135
cg00095333	-0.00233212	0.000675801	0.000718963
cg25400358	0.00235882	0.000683612	0.00071989
cg05508585	-0.00171695	0.000497841	0.000724191
cg16422931	-0.00488941	0.00141776	0.000724428
cg20697044	0.00298361	0.000865303	0.000726038
cg26330116	0.00317014	0.000919441	0.000726435
cg22894301	0.00552379	0.00160229	0.00072758
cg20641748	0.00302762	0.000878244	0.000727785
cg04177456	-0.00179214	0.000519867	0.000727923
cg24038780	0.000525101	0.000152357	0.000729872
cg20547131	-0.00297347	0.00086276	0.000730018
cg09670127	0.00362913	0.00105318	0.00073153
cg18780217	0.00261092	0.000757766	0.000732323
cg21609813	0.00285755	0.000829621	0.000735197
cg13278353	0.00475624	0.00138093	0.000735648
cg15574972	0.000854009	0.000247956	0.000735729
cg11866303	-0.0047321	0.00137438	0.000738541
cg26476595	-0.0010905	0.000316747	0.000739204
cg09114581	0.00111354	0.000323512	0.000741185
cg06374962	0.00409018	0.00118882	0.000745015
cg02102533	0.00873355	0.00253851	0.000745332
cg27449973	-0.00159769	0.000464453	0.00074656
cg06189175	-0.0076229	0.00221661	0.00074899
cg15243034	0.00687342	0.00199888	0.000749928
cg07064364	0.0022615	0.000657786	0.000751402
cg18791451	-0.00190685	0.000554716	0.000752765
cg02403031	-0.00265406	0.000772096	0.000752895
cg08231710	0.00508294	0.00147898	0.0007547
cg12812048	-0.00194051	0.000564785	0.000757153
cg19689322	0.0021144	0.000615403	0.000757261
cg22595391	0.00189221	0.000550774	0.000757911
cg00666685	-0.000163111	4.74791e-05	0.000758206
cg20085411	0.00128001	0.000372598	0.000758401
cg08454344	-0.0022388	0.000651763	0.000759334
cg08476157	-0.00313822	0.000913609	0.000759408
cg22136098	0.00337958	0.000983904	0.000759676
cg20906495	-0.00152367	0.000443627	0.000760449
cg10115075	-0.00460286	0.00134017	0.000760522
cg19265000	0.00208889	0.000608232	0.00076098
cg10653465	0.00305834	0.000890614	0.000762027
cg27426351	0.00259152	0.000754752	0.000762964
cg05929019	0.00376112	0.00109546	0.000763597
cg05038268	0.00155501	0.000453073	0.000766819
cg07419921	-0.00352292	0.00102665	0.000768567
cg25381383	0.00436692	0.00127355	0.000775291
cg20947082	0.00223987	0.000653397	0.000777651
cg16919074	0.0040589	0.00118453	0.000781475
cg05182912	0.0019342	0.000564467	0.000781484
cg17133724	0.0019087	0.000557027	0.000781516
cg27391838	-0.00174339	0.000508971	0.000784877
cg09025327	0.00289321	0.000844695	0.000785351
cg26405475	0.00471499	0.00137737	0.000790694
cg08127422	-0.00289208	0.000844984	0.000792123
cg00064415	0.000934203	0.000273016	0.000794456
cg17229371	-0.00274022	0.000800842	0.000794768
cg17526301	0.0020735	0.000605994	0.000794831
cg11486285	-0.00340377	0.000995157	0.000798421
cg21878149	0.00138991	0.000406366	0.000798422
cg14817783	-0.00241252	0.0007055	0.000800455
cg07237906	0.00230836	0.000675061	0.000800723
cg01649611	-0.00333585	0.000975612	0.00080141
cg14552379	0.00192077	0.000561869	0.000803331
cg18270687	0.00564897	0.00165284	0.000805524
cg03535934	-0.00234248	0.000685471	0.000806654
cg22848646	0.00378173	0.00110668	0.000807078
cg00321007	0.00182961	0.000535437	0.000807445
cg02947361	-0.000625038	0.000182956	0.000809425
cg00111335	-0.000779403	0.000228143	0.000809514
cg20715365	0.00083541	0.000244546	0.000809876
cg08033262	-0.00302555	0.000885826	0.000811661
cg26469608	0.00321563	0.000941488	0.000811777
cg01832325	-0.00370902	0.00108599	0.000812174
cg21356535	0.00087199	0.000255488	0.000818564
cg12272160	-0.00211343	0.000619511	0.000823002
cg12079303	0.00461892	0.00135443	0.000826403
cg01250845	-0.00415951	0.00121985	0.000827477
cg20737028	0.00522706	0.0015332	0.000829174
cg09003509	-0.00186609	0.000547456	0.000830889
cg08485899	-0.00226063	0.000663428	0.000834147
cg16083447	0.0011377	0.000333909	0.000835002
cg02847220	-0.00507247	0.00148921	0.000837988
cg25584474	-0.00247395	0.000726497	0.000840417
cg15129608	0.00105627	0.000310237	0.000842055
cg13982601	-0.0021969	0.000645278	0.000842485
cg20516032	-0.00327745	0.000962664	0.000842533
cg01095157	0.00291146	0.000855442	0.00084572
cg02808797	-0.000506339	0.000148791	0.000847013
cg15501381	0.00422897	0.00124294	0.00084879
cg12282552	0.00376558	0.00110675	0.000848897
cg14478460	-0.00283044	0.00083191	0.000848944
cg26155802	-0.00424015	0.00124637	0.000849952
cg15602074	0.00320449	0.000942016	0.000850707
cg08900394	0.00056816	0.000167086	0.000854568
cg05900234	0.00220828	0.000649429	0.000854755
cg17009433	0.00299803	0.000881733	0.000855276
cg27311092	0.0019628	0.000577438	0.000858198
cg23705108	-0.00260045	0.000765059	0.000858617
cg06088918	0.00155603	0.00045783	0.000859528
cg12179353	-0.00369384	0.00108688	0.000859896
cg26661623	0.00508105	0.00149538	0.000862098
cg23127291	0.00411669	0.00121172	0.00086333
cg27368515	-0.00593377	0.00174684	0.000864945
cg13354988	0.00755041	0.00222383	0.000869723
cg24602869	-0.0015147	0.000446132	0.000869887
cg17770096	0.00226849	0.000668153	0.000869911
cg09367817	-0.0034203	0.00100758	0.000871652
cg00096328	0.003001	0.000884217	0.000873472
cg25219329	0.00320703	0.000944944	0.000873742
cg18590053	-0.00342969	0.00101056	0.000873828
cg26110645	0.00388555	0.00114512	0.000875943
cg25730441	0.00157266	0.000463493	0.000876171
cg17277615	-0.00212798	0.000627491	0.000881555
cg12601963	0.00432311	0.00127482	0.000881833
cg10859358	-0.00217097	0.000640187	0.000881861
cg15242570	0.00277599	0.00081897	0.00088649
cg22924838	0.000646388	0.000190778	0.000890853
cg00726871	-0.00282022	0.000832602	0.000893687
cg22373112	0.00392557	0.00115943	0.000898138
cg06435786	0.00170474	0.00050353	0.000898676
cg04279939	0.00168244	0.000496963	0.000899109
cg00454290	0.00442991	0.00130877	0.000901151
cg10121586	0.00208215	0.000615168	0.00090143
cg16365842	0.00570168	0.00168467	0.000902156
cg01531763	-0.00355622	0.00105101	0.000904713
cg00954382	0.00458868	0.00135631	0.000905968
cg13081288	0.00543829	0.00160804	0.000909908
cg10328875	0.00109869	0.000324876	0.000910116
cg06378100	0.00506348	0.0014979	0.000914698
cg20588859	0.00623237	0.00184371	0.000914832
cg16073034	0.00112829	0.000333839	0.000916658
cg25247859	0.00449023	0.00132866	0.000917329
cg22539182	0.00289294	0.000856147	0.000918901
cg12973315	-0.002856	0.00084535	0.000920585
cg27567761	-0.00401809	0.00118939	0.000921215
cg04026699	0.00166957	0.000494211	0.000921287
cg08828036	0.00409199	0.00121142	0.000922537
cg21229268	0.00275309	0.000815126	0.000923659
cg13194260	-0.00324399	0.000960734	0.000926558
cg05155131	0.00420711	0.00124627	0.000929124
cg15247434	0.000577677	0.000171171	0.00093199
cg13371910	-0.00239081	0.000708473	0.000932788
cg08535260	0.00034409	0.000101967	0.00093306
cg13375538	-0.00299593	0.000887829	0.000933252
cg06933370	0.00262337	0.000777426	0.000933304
cg25057461	-0.00467383	0.00138515	0.000933947
cg14345131	0.00291168	0.000863144	0.000936753
cg05783384	0.00619387	0.00183676	0.00094046
cg11848882	-0.00188808	0.000559936	0.000941124
cg11130955	-0.00455035	0.00134965	0.000942594
cg08037922	-0.00314749	0.000933745	0.000944761
cg02850392	-0.00490355	0.00145482	0.000945615
cg19574297	0.00162137	0.000481214	0.000949547
cg25100011	-0.00281767	0.000836295	0.000949844
cg06533196	-0.00272737	0.000809722	0.000952903
cg18848446	-0.0039152	0.00116239	0.000953046
cg08750493	-0.00286181	0.000849825	0.000955347
cg03005040	-0.00259846	0.000771728	0.000956837
cg03597174	0.00651921	0.0019365	0.000958671
cg10808934	-0.00217064	0.000644845	0.000959833
cg26711230	-0.00265271	0.000788076	0.000960114
cg14101940	-0.0042505	0.00126285	0.000960887
cg14550457	-0.00136776	0.000406443	0.000962922
cg01943029	0.00158703	0.000471617	0.000963268
cg26608663	0.00442906	0.00131663	0.000966953
cg01635475	0.00171715	0.000510469	0.000967238
cg15888472	-0.000723445	0.000215088	0.00096847
cg06150468	-0.000548581	0.000163152	0.000972077
cg25343227	0.00423264	0.0012593	0.000976318
cg07129879	-0.00348925	0.00103814	0.000976483
cg00094751	-0.00139802	0.00041603	0.000978638
cg09421083	0.00640246	0.00190604	0.000983124
cg13709646	0.00139268	0.000414658	0.000984453
cg17543885	0.0011036	0.000328635	0.000986164
cg20390119	-0.00337391	0.00100485	0.000987787
cg08358392	0.0047342	0.00141014	0.000989031
cg15654964	0.00119808	0.000356868	0.000989195
cg12552165	0.00484364	0.00144295	0.000990711
cg01558931	0.00362246	0.00107941	0.000993369
cg25247969	-0.000959797	0.000285998	0.000993384
cg22970357	0.00349008	0.00103999	0.000993632
cg25449283	-0.00495185	0.00147579	0.000995262
cg02432860	-0.00224744	0.000669823	0.000995687
cg11792826	-0.00244904	0.000730167	0.000999659
cg02226779	-0.000299902	8.94258e-05	0.00100115
cg04395788	-0.00226809	0.000676335	0.00100166
cg26650731	0.00235864	0.000703461	0.00100364
cg07362341	0.00231049	0.000689215	0.00100552
cg01307387	0.0029253	0.000872691	0.00100657
cg12095968	-0.00229907	0.000685902	0.00100707
cg06157334	0.00165654	0.000494286	0.0010088
cg23840027	0.00494097	0.00147461	0.00101116
cg10929178	0.00273317	0.00081578	0.0010122
cg04454807	-0.00253792	0.000757887	0.00101801
cg11186858	0.00540845	0.00161516	0.00101847
cg21606237	0.00102026	0.000304691	0.00101859
cg17033837	0.00194383	0.000580507	0.00101863
cg01526854	0.0027264	0.000814365	0.00102075
cg14864302	-0.00195482	0.000583927	0.00102137
cg17612412	-0.00269233	0.000804233	0.00102138
cg00398420	0.00561743	0.00167804	0.00102166
cg03729670	0.00180009	0.000537773	0.00102278
cg09177518	0.00156722	0.000468231	0.0010234
cg17587327	0.00218847	0.000653883	0.00102419
cg02265742	0.00509305	0.00152198	0.00102605
cg17883458	0.0014872	0.000444463	0.00102701
cg13777668	0.00136594	0.000408235	0.00102739
cg22960133	0.00106973	0.000319804	0.00103083
cg10870083	0.00182691	0.000546269	0.00103296
cg12652442	-0.00409656	0.00122514	0.00103504
cg05186311	0.0023043	0.000689168	0.00103555
cg10530169	0.00465212	0.00139145	0.00103636
cg06812019	0.00142106	0.000425058	0.00103688
cg15281876	-0.00150243	0.000449407	0.00103715
cg14114814	-0.00141479	0.000423241	0.00103856
cg22335368	0.00199623	0.000597311	0.00104102
cg22124859	-0.00265285	0.000794033	0.0010447
cg20359930	0.000921106	0.000275712	0.00104527
cg16878549	-0.00339017	0.00101483	0.00104594
cg14589553	-0.0035607	0.00106619	0.00104939
cg20700813	0.00175488	0.000525596	0.00105226
cg24148663	-0.00206259	0.000617828	0.00105363
cg16816226	0.00269777	0.000808202	0.00105527
cg03449631	0.000786401	0.000235615	0.00105642
cg27380915	-0.00576517	0.00172737	0.00105687
cg14536097	-0.00168119	0.000503735	0.00105721
cg15797834	0.00302182	0.000905483	0.00105789
cg16781287	-0.00415012	0.00124371	0.00105922
cg19630242	-0.00329833	0.000988498	0.00105982
cg06389867	-0.00124373	0.000372755	0.00106019
cg19379102	-0.00189088	0.00056686	0.00106337
cg00009970	-0.000564175	0.000169215	0.00106921
cg14296766	-0.00314588	0.000943812	0.00107247
cg20995061	0.00157661	0.000473014	0.00107263
cg25761371	-0.00175064	0.000525361	0.00107575
cg01809845	-0.00079534	0.000238711	0.00107734
cg17064981	-0.0019316	0.000579772	0.00107794
cg16643473	-0.00802512	0.00240889	0.00107863
cg19482540	-0.00392163	0.00117718	0.00107888
cg00086429	-0.00188986	0.000567334	0.00107983
cg00158528	0.00320727	0.00096285	0.00108023
cg23914146	0.00159291	0.000478205	0.00108024
cg05796704	0.00351336	0.00105483	0.00108129
cg23993511	-0.00239021	0.00071783	0.00108477
cg27530239	0.00368473	0.00110681	0.00108707
cg23155911	0.00439839	0.00132126	0.00108778
cg17178922	-0.00159445	0.000479042	0.0010897
cg02523839	-0.00112532	0.000338117	0.00109047
cg10489124	0.00138193	0.000415276	0.00109216
cg17930459	0.00106789	0.000320945	0.00109367
cg05682561	0.00143849	0.000432333	0.00109391
cg23635599	0.0038328	0.00115199	0.00109443
cg04030659	-0.00373505	0.00112292	0.00109782
cg06528559	0.00246977	0.000742644	0.00109986
cg08136587	-0.00186945	0.000562165	0.00110057
cg27608999	0.00175383	0.000527429	0.00110135
cg10793669	-0.00401913	0.00120891	0.00110373
cg08869056	-0.0021627	0.000650635	0.001106
cg04499011	-0.00225197	0.000677531	0.00110668
cg12407057	0.00546179	0.00164327	0.00110693
cg25148632	-0.00289597	0.000871311	0.00110707
cg21706038	-0.00149265	0.000449151	0.00110866
cg25969460	-0.00362321	0.00109031	0.00110924
cg02633371	0.00614979	0.00185107	0.00111227
cg24565274	0.00395962	0.00119208	0.0011148
cg15151778	0.0012473	0.000375593	0.00111749
cg09557341	-0.00219523	0.000661197	0.00112047
cg12045337	0.00219019	0.000659734	0.00112152
cg16565382	-0.00249704	0.000752211	0.00112229
cg15978688	0.00141073	0.00042498	0.00112266
cg23545828	-0.0031683	0.000954537	0.0011238
cg03434085	-0.00371912	0.00112084	0.0011278
cg21301805	0.0055459	0.00167167	0.00112988
cg22867629	0.00490697	0.0014794	0.0011326
cg11596498	0.000382843	0.000115428	0.00113319
cg00093971	0.00363555	0.0010962	0.001134
cg12954779	-0.00230571	0.000695255	0.00113455
cg22940031	0.00252751	0.000762249	0.00113645
cg06139341	0.00308697	0.000931044	0.0011374
cg19310340	0.00182948	0.000552105	0.00114487
cg25401210	-0.000799504	0.000241285	0.00114533
cg18097327	-0.00154704	0.000466929	0.00114646
cg21885159	-0.00215186	0.000649553	0.00114795
cg16490176	0.00228297	0.000689208	0.00114942
cg01712425	-0.00337939	0.00102023	0.00114971
cg16728604	0.00288072	0.000869785	0.00115121
cg02896073	-0.00342248	0.0010334	0.0011517
cg04154281	-0.0025712	0.000776372	0.00115185
cg19946694	-0.00547921	0.00165455	0.00115269
cg25131632	-0.00293907	0.000887677	0.00115514
cg17807824	-0.000936474	0.000282841	0.00115519
cg02953144	-0.00569892	0.00172138	0.00115627
cg21732056	-0.00251393	0.000759359	0.00115659
cg12738609	0.00125767	0.000379927	0.00115773
cg01585567	-0.00558501	0.00168726	0.00115849
cg06343942	0.00225634	0.000681671	0.00115882
cg07606495	0.00222711	0.000672895	0.00115986
cg07335376	-0.0038291	0.00115699	0.0011607
cg00497046	0.00368342	0.00111353	0.00116711
cg02675173	-0.00361245	0.00109231	0.00116984
cg12872560	0.00295763	0.000894445	0.00117184
cg11353548	-0.00233692	0.000706731	0.00117187
cg14339043	0.00117336	0.000354856	0.00117214
cg04920773	0.000887006	0.000268279	0.00117331
cg06776703	0.00151639	0.000458668	0.00117416
cg21699342	0.00364685	0.0011034	0.00117798
cg21936552	0.00435259	0.00131717	0.00118029
cg20256567	0.00150634	0.000455855	0.00118062
cg17339484	0.00098484	0.000298049	0.00118113
cg06734510	-0.00220031	0.000665901	0.00118128
cg27398294	-0.0016199	0.0004903	0.0011827
cg16824477	0.00458414	0.00138751	0.00118281
cg09347306	-0.00177984	0.00053872	0.00118299
cg22892539	0.00312389	0.000945683	0.00118497
cg07948085	-0.00341765	0.00103473	0.00118642
cg06443354	-0.00248642	0.000752868	0.00118782
cg24588375	0.000888451	0.000269076	0.00119075
cg08991742	0.000810369	0.000245433	0.00119103
cg10062329	-0.00145749	0.00044145	0.00119181
cg25824760	0.00238492	0.000722422	0.00119303
cg07709358	-0.00300609	0.000910662	0.00119416
cg13197216	0.00307988	0.000933141	0.00119594
cg10910525	-0.00365224	0.00110719	0.00120347
cg20632887	0.0041078	0.00124544	0.00120503
cg02582940	0.00404564	0.00122661	0.00120525
cg23545258	-0.00170004	0.000515484	0.00120631
cg20328167	0.00158107	0.00047963	0.00121243
cg09410862	-0.00138439	0.000419974	0.00121274
cg16853102	-0.00222177	0.000674087	0.00121431
cg25361506	0.0037149	0.0011271	0.00121432
cg10944802	0.00345767	0.00104917	0.00121564
cg06964954	-0.00177064	0.000537398	0.00121888
cg11108702	-0.00198717	0.000603162	0.00121989
cg05484788	0.00149949	0.000455384	0.00122713
cg23219570	0.0035039	0.0010643	0.00122952
cg13019844	-0.00486169	0.0014775	0.00123664
cg08118042	-0.00218933	0.000665433	0.00123833
cg09093485	0.00346457	0.00105334	0.00124218
cg01843506	0.00480312	0.00146066	0.00124561
cg03297966	0.00142186	0.000432447	0.00124718
cg03573679	-0.000591401	0.000179871	0.00124722
cg02056682	0.00305502	0.00092939	0.00125052
cg27344462	-0.00197732	0.000601686	0.00125396
cg13204699	0.00305251	0.000929018	0.00125626
cg27066239	0.00118692	0.000361328	0.00125989
cg24064760	0.00032953	0.00010034	0.00126304
cg14277403	-0.00445594	0.00135693	0.00126425
cg01069459	0.00160009	0.000487266	0.00126437
cg20971571	-0.0041179	0.00125476	0.00127269
cg09898217	-0.00277291	0.000845245	0.00127787
cg26987697	-0.00131811	0.000401803	0.00127835
cg12480375	-0.00276738	0.000843615	0.00127879
cg06853602	0.00364862	0.00111229	0.00127922
cg16064097	0.00322227	0.000982438	0.00128099
cg19514961	-0.000410194	0.00012507	0.00128158
cg09019410	0.00253038	0.000771668	0.00128419
cg18218772	-0.00330193	0.00100709	0.00128594
cg24516399	-0.00282968	0.000863088	0.0012866
cg01995265	-0.00155345	0.000473842	0.00128716
cg09519327	0.0030126	0.00091894	0.00128747
cg12470367	-0.00249193	0.000760185	0.0012887
cg08559317	-0.00396525	0.00120973	0.00128976
cg09669411	-0.00352925	0.00107676	0.00129046
cg00990591	0.00107524	0.000328068	0.00129107
cg13232438	0.00224681	0.000685552	0.00129162
cg05499367	0.00555488	0.00169495	0.00129186
cg08811259	-0.00237029	0.000723293	0.00129286
cg04658021	0.00447267	0.00136483	0.00129287
cg25259711	0.00161198	0.000491903	0.00129311
cg08718398	0.000872625	0.000266355	0.00129676
cg08748184	0.00396234	0.00120948	0.00129724
cg19696083	0.00450145	0.00137411	0.00129788
cg00655982	0.00217347	0.000663599	0.00130063
cg12683410	-0.00179994	0.000549564	0.00130087
cg24419324	0.00230962	0.000705238	0.00130204
cg06066694	-0.00334228	0.00102061	0.00130272
cg00988592	-0.00274488	0.000838299	0.00130462
cg02149509	-0.00273796	0.000836329	0.00130706
cg19990379	-0.000870142	0.000265847	0.00131001
cg02683577	-0.00371687	0.00113573	0.00131185
cg10076479	-0.00383352	0.00117142	0.00131244
cg08198983	-0.00403939	0.00123442	0.00131348
cg01317300	0.000584406	0.000178593	0.00131358
cg17950023	-0.00109798	0.000335549	0.00131396
cg06034238	-0.00172741	0.00052791	0.00131403
cg11614536	0.00114577	0.00035022	0.00131661
cg05588341	-0.00270487	0.000826829	0.00131751
cg19472611	-0.00156758	0.0004792	0.0013181
cg08929713	-0.00250023	0.000764312	0.00131818
cg07342108	-0.00176405	0.000539442	0.00132293
cg21206217	0.00219028	0.000669818	0.00132368
cg02947125	0.00343749	0.00105132	0.00132489
cg02081925	-0.000675773	0.000206776	0.0013317
cg22026450	0.00275399	0.00084276	0.00133306
cg06116704	-0.00267468	0.000818808	0.00133867
cg11660726	-0.00418158	0.00128043	0.00134222
cg17286712	-0.00234514	0.000718117	0.00134257
cg11412935	0.000473697	0.000145072	0.00134443
cg18079499	0.00502596	0.00153923	0.00134443
cg17742418	0.00142922	0.00043771	0.00134453
cg04020138	-0.001826	0.000559275	0.00134583
cg14583675	0.00395112	0.00121028	0.00134713
cg02097120	-0.00256154	0.000784637	0.00134723
cg04057674	-0.00227323	0.000696329	0.00134738
cg21156320	0.00105006	0.000321659	0.00134769
cg13202952	-0.00431092	0.00132056	0.00134794
cg13895867	0.0050211	0.00153818	0.00134863
cg03846951	0.000992761	0.000304141	0.00134935
cg06967602	-0.00183311	0.000561611	0.00134989
cg07733257	0.00227065	0.000695738	0.00135153
cg01777765	0.000729784	0.000223651	0.00135427
cg23929317	0.00258217	0.000791346	0.00135441
cg22680073	0.00354555	0.00108668	0.00135567
cg05970916	-0.00290612	0.000890767	0.00135675
cg17937591	-0.00403138	0.0012357	0.00135704
cg08354187	-0.00233165	0.000714758	0.00135828
cg04471202	-0.00265519	0.000813985	0.00135913
cg07333792	0.00576161	0.00176633	0.00135932
cg12835845	0.000623352	0.000191115	0.0013605
cg20969372	-0.00169129	0.000518594	0.00136212
cg12492380	-0.00199386	0.000611444	0.00136387
cg15471868	-0.00201226	0.000617199	0.00136653
cg18204684	-0.00289302	0.000887355	0.00136669
cg26539524	0.000940064	0.000288355	0.00136755
cg23598573	-0.00388629	0.00119218	0.00136881
cg17181543	0.00309955	0.000950947	0.00137048
cg05879419	-0.00382419	0.00117348	0.0013731
cg23322523	-0.00277248	0.00085076	0.00137322
cg25577809	-0.00417547	0.00128129	0.00137334
cg00605240	-0.000631735	0.000193861	0.00137379
cg22909709	-0.00312291	0.000958369	0.00137444
cg16092017	0.00379842	0.00116579	0.00137588
cg07624008	-0.00346007	0.00106206	0.00137747
cg10358533	0.00315169	0.000967445	0.00137813
cg15029037	-0.00420712	0.0012917	0.00138135
cg18324467	0.000974595	0.000299241	0.00138202
cg10026995	0.00281482	0.00086431	0.00138279
cg09164559	0.00129832	0.000398723	0.0013852
cg24985151	-0.0034876	0.00107108	0.00138538
cg26091030	-0.00256564	0.000788088	0.00138831
cg10839745	-0.00330129	0.00101417	0.00138999
cg02358323	0.00346394	0.0010642	0.00139082
cg06735554	-0.00511061	0.00157036	0.00139335
cg08356445	0.00429825	0.00132078	0.00139376
cg13639341	0.00311498	0.000957251	0.00139487
cg22689909	0.00132064	0.000405843	0.001395
cg15103584	0.0053745	0.00165165	0.00139515
cg15279364	0.00554732	0.00170486	0.00139608
cg14228146	0.00355967	0.00109402	0.00139637
cg20243351	0.00184097	0.000565939	0.00140015
cg26593967	-0.00124341	0.000382288	0.00140194
cg01020987	0.00327166	0.00100593	0.00140271
cg17973565	0.000362525	0.000111487	0.00140578
cg09533168	0.00247084	0.000759958	0.00140779
cg12374123	0.0067266	0.00206913	0.00140947
cg26854298	0.00380814	0.00117177	0.00141423
cg01155190	0.00153923	0.000473671	0.00141575
cg07048143	-0.00175891	0.000541293	0.00141632
cg25298161	0.0025333	0.000779723	0.00141856
cg07044115	0.0117587	0.00361931	0.00141898
cg26159090	-0.00304583	0.000937506	0.00141907
cg25942691	0.00066294	0.00020409	0.00142183
cg01720337	-0.00167966	0.000517113	0.00142243
cg25890838	0.00239772	0.000738215	0.00142311
cg21601845	-0.00296282	0.000912346	0.00142556
cg14567085	0.00218673	0.000673464	0.00142785
cg01304890	0.00283476	0.000873053	0.00142804
cg08781325	0.00267561	0.000824039	0.00142804
cg08586066	0.000348908	0.000107474	0.00143033
cg04605316	-0.0032606	0.00100488	0.00143828
cg09671650	0.00381964	0.00117718	0.00143849
cg10667338	-0.00857296	0.00264243	0.00144029
cg20672618	-0.002225	0.000685879	0.00144188
cg00455535	-0.00396138	0.00122125	0.00144326
cg10481571	0.000718543	0.000221551	0.00144553
cg24878594	0.00214956	0.000662835	0.00144678
cg17020895	0.00347693	0.00107231	0.0014493
cg01237315	-0.00151298	0.000466722	0.00145282
cg21686171	-0.00361933	0.00111672	0.00145604
cg04164351	-0.00184123	0.000568142	0.00145724
cg23165226	-0.00246054	0.00075932	0.00145885
cg25975192	-0.00190624	0.000588269	0.00145895
cg26689186	-0.00305382	0.000942451	0.0014596
cg22226852	-0.0026091	0.000805249	0.00146045
cg24889827	-0.00189208	0.000584001	0.0014617
cg17374727	-0.00153676	0.000474334	0.00146186
cg11628487	0.000923001	0.000284894	0.00146195
cg12478384	0.00304721	0.000940644	0.00146342
cg04990372	0.00476803	0.00147186	0.0014636
cg02282247	-0.00346347	0.00106926	0.00146523
cg22714777	0.00275221	0.000849823	0.00146792
cg06601494	0.00127421	0.000393458	0.00146822
cg02161084	-0.00151849	0.000468866	0.00146932
cg07006853	0.00339023	0.00104698	0.00147019

## Sheet: Table S5
Table S5: 32 CpG predictor of face-age built from the top 100 CpGs reported in Table S4
CpG	Weight
Intercept	102.533
cg24069724	15.1815
cg22811818	-1.14641
cg09781994	0.321857
cg07939626	0.529865
cg24280832	0.423307
cg04826345	-5.09234
cg08334575	3.87862
cg22674110	9.42069
cg11824191	2.44403
cg14518596	2.85096
cg23449295	2.28578
cg07416325	-3.40034
cg08456817	0.812623
cg24775027	-0.958289
cg12405742	1.54013
cg13893358	0.54711
cg15635876	-17.8399
cg18506678	1.79516
cg03066788	1.32571
cg04207142	3.19744
cg06990782	-12.6277
cg13582446	17.8703
cg00669774	-8.74241
cg12536786	-7.72299
cg26333641	-0.263149
cg23811512	-2.02318
cg10766546	3.28712
cg13012868	5.42967
cg02116225	-13.4306
cg16564940	0.384546
cg18402261	5.33065
cg07050917	-12.6599
